# Supplementary material for: Neck circumference cutoff point as a predictor of metabolic syndrome in Brazilian rural workers
Source: PLoS One. 2025 Jan 7;20(1):e0316090. doi: 10.1371/journal.pone.0316090 (PMC11706368; doi:10.1371/journal.pone.0316090)
Supplement: S1 File — (XLSX) [file pone.0316090.s001.xlsx]

## Sheet: Data
ID	2. CAT_Gender	5. Age (years)	CAT_Age	15. Education (IBGE)	CAT_Education	16. Color (IBGE)	CAT_Race/Color	19r. Classification_ABPE2015	CAT_Socioeconomic_ABEP2015	22. Land Owner	CAT_Land_Owner	CAT_Working Hours_ Harvest	CAT_Working Hours_Harvest - 2 hours lunch	CAT_Working Hours_ Between_Harvest	CAT_Working Hours_Between_Harvest -2 hours lunch	CAT_Med_Working Hours_-2 hours lunch	CAT_FINAL_MED WORKING HOURS	Working days week	CAT_Work days	Work on the weekend	CAT_Weekend work days	WORKING HOURS WEEKLY	CAT_WORKING HOURS PER WEEK	SBP_1	SBP_2	SBP_3	SBP_4	SBP_F	DBP_1	DBP_2	DBP_3	DBP_4	DBP_F	CLASS_blood pressure_Final (With medication)	CAT_blood pressure_Final	Neck circumference_1	Neck circumference_2	Neck circumference_3	Neck circumference_2_3	Class_Neck circumference	waist circumference_1	waist circumference_2	waist circumference_3	waist circumference_2_3	Class_waist circumference	CAT_waist circumference	HDL	Class_HDL	CAT_HDL
1	1	24	0	Complete High School	2	0	0	C2	1	4	1	10	8	10	8	8	0	4	0	0	0	40	0	126	123	133	114	114	73	76	80	71	78	Normal	0	35.5	35	35.7	35.35	0	90.5	88.5	89	88.75	High	1	39	Low-HDL	1
2	1	43	2	Fundamental I Complete	0	2	1	C2	1	1	1	10	8	0	0	4	0	5	1	0	0	24	0	117	123	130	125	125	73	73	68	71	71	prehypertension	1	33	32.8	32.8	32.8	0	77	77.5	77.5	77.5	Normal	0	50	Normal	0
3	1	28	0	Complete High School	2	0	0	C2	1	0	0	17	15	11.5	9.5	12.25	1	6	1	3	1	85.75	1	128	127	139	119	119	68	68	77	69	69	Normal	0	33	32.9	32.9	32.9	0	88.5	88.3	88.5	88.4	High	1	60	Normal	0
4	1	54	3	Fundamental I Complete	0	0	0	D/E	2	0	0	10.5	8.5	11.5	9.5	9	1	4	0	0	0	45	1	119	118	119	121	119	67	68	63	66	66	Normal	0	32.9	34	34	34	0	82.4	83	83	83	Normal	0	61	Normal	0
5	0	22	0	Incomplete high school	2	0	0	C2	1	0	0	12	10	10	8	9	1	5	1	0	0	54	1	128	131	133	129	133	59	56	67	66	66	prehypertension	1	37.5	37.2	38	37.6	1	73	73	73.3	73.15	Normal	0	70	Normal	0
6	0	51	3	Fundamental I Complete	0	0	0	C1	1	0	0	12.5	10.5	12.5	10.5	10.5	1	5	1	1	1	63	1	136	134	130	133	130	73	81	76	83	83	Hypertension - Medication	2	41.8	41.5	41.5	41.5	1	101	101	101.5	101.25	High	1	101	Normal	0
7	0	56	3	Incomplete high school	2	0	0	B2	0	0	0	13	11	9	7	9	1	5	1	1	1	54	1	128	126	134	126	126	72	86	89	88	87.5	prehypertension	1	36.7	36.5	36.4	36.45	1	84	84.9	85.5	85.2	Normal	0	79	Normal	0
8	0	50	2	Fundamental I Complete	0	0	0	D/E	2	0	0	11	9	8.5	6.5	7.75	0	4	0	0	0	38.75	0	134	137	133	130	133	78	76	67	78	78	prehypertension	1	42.7	42	42.8	42.4	1	115.5	115.5	115.5	115.5	High	1	46	Normal	0
9	1	32	1	Fundamental II Complete	1	0	0	D/E	2	0	0	12	10	12	10	10	1	5	1	0	0	60	1	120	107	111	112	111	72	73	73	72	73	Normal	0	34.9	35.5	35	35.25	0	107	105	106	105.5	High	1	62	Normal	0
10	1	48	2	Fundamental I Complete	0	0	0	D/E	2	0	0	7	5	7	5	5	0	4	0	0	0	25	0	135	138	138	125	138	71	77	82	77	77	Hypertension - Medication	2	38.8	40	39	39.5	1	106	104	107	105.5	High	1	42	Low-HDL	1
11	0	35	1	Fundamental I Complete	0	0	0	C2	1	0	0	13	11	13	11	11	1	6	1	3	1	77	1	137	131	130	132	130	78	68	77	74	74	prehypertension	1	38.2	37.5	37.5	37.5	1	82.2	82.2	81.7	81.95	Normal	0	43	Normal	0
12	1	26	0	Fundamental II Complete	1	0	0	D/E	2	2	1	9	7	9	7	7	0	4	0	0	0	35	0	138	126	143	136	136	86	85	82	78	83.5	prehypertension	1	36.8	36.2	36	36.1	0	95	95.4	95	95.2	High	1	62	Normal	0
13	1	33	1	Fundamental I Complete	0	2	1	D/E	2	0	0	10	8	10	8	8	0	4	0	0	0	40	0	116	107	140	112	112	69	73	82	75	75	Normal	0	31.7	31.7	32	31.85	0	71.2	72.5	72.5	72.5	Normal	0	75	Normal	0
14	0	54	3	Fundamental II Incomplete	1	5	1	D/E	2	0	0	13	11	13	11	11	1	5	1	0	0	66	1	125	129	133	126	133	70	72	77	74	74	Hypertension - Medication	2	37	37.2	37.5	37.35	1	96.5	97.5	97.5	97.5	High	1	56	Normal	0
15	0	56	3	Fundamental I Complete	0	2	1	D/E	2	0	0	11	9	10	8	8.5	1	5	1	0	0	51	1	144	134	130	140	130	79	79	76	72	77.5	prehypertension	1	37	36.5	37	36.75	1	100.5	100.5	101	100.75	High	1	30	Low-HDL	1
16	0	43	2	Fundamental I Complete	0	0	0	B1	0	0	0	12	10	12	10	10	1	5	1	0	0	60	1	112	100	116	120	120	63	62	58	57	60	Normal	0	36.5	36.5	36.7	36.6	1	87.5	87.5	87.5	87.5	Normal	0	51	Normal	0
17	1	29	0	Complete High School	2	0	0	D/E	2	0	0	12	10	12	10	10	1	4	0	0	0	50	1	114	114	111	107	111	78	77	76	72	76.5	Normal	0	32.5	33	33	33	0	76	76.5	76.5	76.5	Normal	0	72	Normal	0
18	0	53	3	Complete High School	2	0	0	C1	1	0	0	13	11	13	11	11	1	5	1	0	0	66	1	120	127	122	118	118	77	77	70	69	69	Normal	0	37.5	38	37.5	37.75	1	86	85.5	85	85.25	Normal	0	70	Normal	0
19	1	42	2	Fundamental II Incomplete	1	0	0	D/E	2	0	0	10.5	8.5	9	7	7.75	0	4	0	0	0	38.75	0	136	120	119	119	119	78	73	77	73	75	Normal	0	35.3	35.2	36.2	35.7	0	88.5	88	88	88	High	1	61	Normal	0
20	1	27	0	Complete High School	2	0	0	C1	1	0	0	11	9	11	9	9	1	4	0	0	0	45	1	120	112	119	118	118	76	70	75	65	65	Normal	0	32	32	33	32.5	0	76	76	77	76.5	Normal	0	63	Normal	0
21	1	42	2	Fundamental I Complete	0	0	0	C1	1	1	1	10	8	10	8	8	0	4	0	0	0	40	0	123	133	132	134	132	79	85	86	84	85.5	Hypertension - Medication	2	9999	9999	9999	9999	9999	84	84	84	84	High	1	56	Normal	0
22	0	46	2	Fundamental II Incomplete	1	0	0	C1	1	0	0	10	8	10	8	8	0	4	0	0	0	40	0	151	152	149	162	149	104	93	101	104	104	Hypertension - Medication	2	42.3	42.5	42.2	42.35	1	105	105.3	105	105.15	High	1	37	Low-HDL	1
23	1	48	2	Fundamental I Incomplete	0	0	0	C2	1	4	1	10	8	10	8	8	0	4	0	0	0	40	0	121	121	126	129	129	82	73	79	73	73	Hypertension - Medication	2	33.3	33	33.2	33.1	0	81.5	83	83.2	83.1	Normal	0	51	Normal	0
24	1	22	0	Complete High School	2	0	0	C2	1	0	0	12	10	10	8	9	1	4	0	0	0	45	1	109	104	117	115	115	59	58	68	53	53	Normal	0	32	32.5	32.5	32.5	0	68.5	70	70	70	Normal	0	55	Normal	0
25	0	39	1	Fundamental I Complete	0	3	1	C2	1	0	0	9	7	9	7	7	0	5	1	1	1	42	1	120	130	124	119	119	64	74	73	70	73.5	Normal	0	37.2	37.5	37.5	37.5	1	81.5	81.5	81.5	81.5	Normal	0	79	Normal	0
26	0	58	3	Fundamental II Complete	1	0	0	C1	1	0	0	11.5	9.5	11.5	9.5	9.5	1	5	1	1	1	57	1	129	139	117	124	124	77	75	80	80	80	prehypertension	1	37	37.5	37.5	37.5	1	84.5	85.5	86	85.75	Normal	0	46	Normal	0
27	1	46	2	Fundamental I Complete	0	0	0	D/E	2	0	0	10	8	10	8	8	0	4	0	0	0	40	0	132	120	118	129	118	88	79	80	77	79.5	Hypertension - Medication	2	34.7	35.2	35.2	35.2	0	98.8	99.2	100.5	99.85	High	1	46	Low-HDL	1
28	1	29	0	Fundamental II Complete	1	0	0	D/E	2	0	0	10	8	4	4	4	0	2	0	0	0	12	0	115	105	108	109	108	68	62	65	68	63.5	Normal	0	30.3	31	30.5	30.75	0	80	80.5	80.3	80.4	Normal	0	44	Low-HDL	1
29	0	27	0	Fundamental II Complete	1	0	0	B2	0	0	0	13	11	10	8	9.5	1	5	1	1	1	57	1	135	137	130	131	131	77	73	74	77	73.5	prehypertension	1	39.5	39	39.5	39.25	1	91.5	91.5	91.5	91.5	Normal	0	72	Normal	0
30	1	44	2	Fundamental I Complete	0	0	0	D/E	2	0	0	10	8	10	8	8	0	5	1	1	1	48	1	114	117	114	115	114	72	68	71	75	69.5	Normal	0	34.8	34.8	35	34.9	0	90	91	91	91	High	1	60	Normal	0
31	1	37	1	Complete High School	2	0	0	C2	1	2	1	10.5	8.5	10.5	8.5	8.5	1	4	0	0	0	42.5	1	106	105	111	106	106	70	68	68	71	68	Normal	0	32	32.5	32	32.25	0	77.7	78	77.7	77.85	Normal	0	63	Normal	0
32	0	31	1	Complete High School	2	0	0	C1	1	0	0	11	9	10.5	8.5	8.75	1	4	0	0	0	43.75	1	124	134	127	126	126	87	87	86	83	86.5	prehypertension	1	43.2	42	42.5	42.25	1	104.8	107	106.5	106.75	High	1	29	Low-HDL	1
33	0	53	3	Fundamental I Complete	0	0	0	D/E	2	0	0	13	11	13	11	11	1	5	1	1	1	66	1	153	139	137	143	137	94	95	95	95	95	Hypertension - Medication	2	40.2	39.5	40.2	39.85	1	103	102	102.8	102.4	High	1	54	Normal	0
34	0	35	1	Fundamental I Incomplete	0	0	0	D/E	2	4	1	10	8	5	5	5	0	4	0	0	0	25	0	129	126	133	130	130	80	79	81	83	80	prehypertension	1	38	38	38	38	1	88	87	87	87	Normal	0	59	Normal	0
35	0	28	0	Fundamental I Complete	0	0	0	C2	1	0	0	11.5	9.5	11.5	9.5	9.5	1	4	0	0	0	47.5	1	139	138	142	146	142	80	82	80	78	81	Stage 1 Hypertension	2	37.2	37.2	37.2	37.2	1	74.8	74.8	74.8	74.8	Normal	0	56	Normal	0
36	1	48	2	Fundamental I Incomplete	0	0	0	C2	1	0	0	11	9	9.5	7.5	8.25	1	4	0	0	0	41.25	1	124	139	136	141	136	77	77	75	85	76	Hypertension - Medication	2	38.5	38.5	39	38.75	1	107	108.5	109	108.75	High	1	44	Low-HDL	1
37	1	52	3	Fundamental I Complete	0	0	0	D/E	2	0	0	10	8	10	8	8	0	4	0	0	0	40	0	138	127	128	124	128	90	84	77	78	78	prehypertension	1	33.8	34	33.5	33.75	0	88	90	88.5	89.25	High	1	65	Normal	0
38	0	25	0	Fundamental II Complete	1	1	1	C2	1	2	1	10	8	10	8	8	0	5	1	0	0	48	1	110	114	111	105	111	59	59	64	58	58	Normal	0	37.2	38	37.2	37.6	1	78	78.2	78	78.1	Normal	0	49	Normal	0
39	0	36	1	Fundamental II Incomplete	1	0	0	C1	1	0	0	11	9	11	9	9	1	5	1	2	1	54	1	116	122	116	122	122	76	70	74	84	72	prehypertension	1	38.2	38	38.2	38.1	1	94.5	94.5	95	94.75	High	1	61	Normal	0
40	0	46	2	Fundamental I Complete	0	0	0	B2	0	0	0	12.5	10.5	12.5	10.5	10.5	1	5	1	1	1	63	1	127	133	127	130	130	68	68	68	66	68	prehypertension	1	38	38	38.2	38.1	1	91	92.3	92	92.15	Normal	0	73	Normal	0
41	0	45	2	Fundamental II Complete	1	0	0	C2	1	0	0	10	8	10	8	8	0	5	1	1	1	48	1	120	124	122	120	122	73	73	73	65	73	prehypertension	1	39.5	39.5	39.5	39.5	1	101	101	101.5	101.25	High	1	54	Normal	0
42	0	45	2	Fundamental I Complete	0	0	0	C1	1	0	0	11.7	9.7	12	10	9.85	1	5	1	1	1	59.1	1	122	118	119	114	119	66	77	65	64	64	Normal	0	35.5	35.5	36.5	36	0	78	76.5	77.5	77	Normal	0	53	Normal	0
43	1	40	1	Fundamental I Complete	0	0	0	D/E	2	1	1	10	8	10	8	8	0	4	0	0	0	40	0	133	119	129	124	124	67	69	69	64	69	Hypertension - Medication	2	35	35.5	35	35.25	0	120	120	120	120	High	1	71	Normal	0
44	1	54	3	Fundamental I Complete	0	0	0	D/E	2	0	0	10	8	10	8	8	0	4	0	0	0	40	0	125	133	127	118	113	78	75	79	78	77	Hypertension - Medication	2	32.3	32.3	32.5	32.4	0	73	72.5	73	72.75	Normal	0	77	Normal	0
45	0	31	1	Fundamental I Complete	0	0	0	D/E	2	1	1	10	8	10	8	8	0	4	0	0	0	40	0	135	138	127	144	144	78	79	77	73	78	Stage 1 Hypertension	2	39.4	39	39	39	1	93.5	93.5	93.5	93.5	Normal	0	59	Normal	0
46	1	32	1	Fundamental II Complete	1	0	0	C2	1	3	1	12	10	12	10	10	1	4	0	0	0	50	1	127	116	124	118	118	72	72	81	76	76	Normal	0	34.5	34.5	34.5	34.5	0	89	89	88.7	88.85	High	1	65	Normal	0
47	1	35	1	Fundamental II Complete	1	0	0	C2	1	0	0	9.5	7.5	8	6	6.75	0	4	0	0	0	33.75	0	99	100	95	99	99	67	70	67	62	68.5	Normal	0	32	32	32	32	0	77	77.2	77.5	77.35	Normal	0	79	Normal	0
48	1	33	1	Fundamental I Complete	0	0	0	C1	1	0	0	11	9	11	9	9	1	4	0	0	0	45	1	125	127	127	127	127	74	75	71	74	73	prehypertension	1	33.5	34	34	34	0	78.2	78	78.5	78.25	Normal	0	57	Normal	0
49	1	45	2	Fundamental II Complete	1	0	0	C1	1	0	0	12	10	12	10	10	1	4	0	0	0	50	1	98	114	119	113	113	60	72	65	68	68	Normal	0	35.5	35.4	35.6	35.5	0	95	95	95	95	High	1	87	Normal	0
50	0	41	2	Fundamental I Complete	0	0	0	C2	1	0;1	0	13	11	13	11	11	1	6	1	3	1	77	1	139	118	113	114	114	72	85	78	77	77	Normal	0	37	37.5	37.5	37.5	1	83.4	82.5	83	82.75	Normal	0	48	Normal	0
51	0	52	3	Incomplete high school	2	0	0	C2	1	0	0	11.5	9.5	11.5	9.5	9.5	1	4	0	0	0	47.5	1	122	126	124	122	124	77	76	80	80	78	prehypertension	1	37.5	37.5	37	37.25	1	91.8	91	92	91.5	Normal	0	79	Normal	0
52	1	45	2	Fundamental I Complete	0	0	0	C2	1	0	0	10	8	10	8	8	0	3	0	0	0	32	0	128	136	123	128	128	91	95	89	91	91	Hypertension - Medication	2	36.5	36.3	36.5	36.4	1	98.4	97.9	98.3	98.1	High	1	55	Normal	0
53	0	31	1	Complete High School	2	0	0	C2	1	0	0	12.5	10.5	10	8	9.25	1	5	1	1	1	55.5	1	132	136	137	134	137	72	71	74	74	72.5	prehypertension	1	36.5	37	36.5	36.75	1	85.5	86	86	86	Normal	0	76	Normal	0
54	1	53	3	Fundamental I Incomplete	0	0	0	C2	1	0	0	13	11	13	11	11	1	4	0	0	0	55	1	145	125	129	130	129	94	89	91	95	90	Hypertension - Medication	2	37	36.8	36.8	36.8	1	96	99	99	99	High	1	55	Normal	0
55	0	34	1	Fundamental I Complete	0	0	0	D/E	2	0;4	0	10	8	10	8	8	0	5	1	1	1	48	1	120	112	122	113	113	74	74	65	71	71	Normal	0	34.5	34.3	34.5	34.4	0	74	73.5	74	73.75	Normal	0	102	Normal	0
56	0	57	3	Fundamental I Incomplete	0	3	1	D/E	2	1	1	13	11	3	3	3	0	5	1	1	1	18	0	112	116	118	117	118	62	66	71	67	67	Normal	0	36.5	35.5	35.5	35.5	0	72	73.5	73	73.25	Normal	0	97	Normal	0
57	0	35	1	Fundamental I Complete	0	0	0	B2	0	0	0	10.5	8.5	11	9	8.75	1	5	1	1	1	52.5	1	124	137	129	137	137	75	81	78	80	79.5	prehypertension	1	39	39	39.5	39.25	1	74	75	75	75	Normal	0	63	Normal	0
58	1	40	1	Fundamental I Complete	0	0	0	C2	1	0	0	10	8	9	7	7.5	0	3	0	0	0	30	0	126	112	119	125	125	78	76	81	85	85	prehypertension	1	37.2	37.5	37.2	37.35	1	98.5	98.5	98	98.25	High	1	59	Normal	0
59	1	21	0	Complete High School	2	0	0	C1	1	0	0	11	9	11	9	9	1	4	0	0	0	45	1	126	120	119	119	119	69	73	71	68	72	Normal	0	32	31.5	32	31.75	0	74.5	75	75	75	Normal	0	91	Normal	0
60	1	33	1	Fundamental I Complete	0	0	0	C1	1	1	1	10	8	7	5	6.5	0	4	0	0	0	32.5	0	97	100	99	103	99	68	68	65	64	66.5	Normal	0	39	39	39.5	39.25	1	115.5	117	116	116.5	High	1	46	Low-HDL	1
61	1	34	1	Complete High School	2	0	0	C2	1	0	0	18	16	11	9	12.5	1	5	1	1	1	75	1	101	109	107	107	107	63	70	69	71	69.5	Normal	0	31.5	31.2	31	31.1	0	63	64	64	64	Normal	0	84	Normal	0
62	0	49	2	Fundamental II Complete	1	0	0	C1	1	0	0	16.8	14.8	12.8	10.8	12.8	1	6	1	3	1	89.6	1	122	122	116	127	127	65	67	68	70	67.5	Hypertension - Medication	2	39	38.5	38.5	38.5	1	102	101	101	101	High	1	45	Normal	0
63	0	61	3	Fundamental II Complete	1	0	0	C2	1	0	0	11.5	9.5	9	7	8.25	1	4	0	1	1	41.25	1	148	143	146	147	146	82	79	80	80	79.5	Hypertension - Medication	2	37	37.5	37.2	37.35	1	90	90.5	90.5	90.5	Normal	0	80	Normal	0
64	1	28	0	Fundamental I Complete	0	0	0	C2	1	0	0	10	8	5	3	5.5	0	3	0	0	0	22	0	112	111	110	102	110	78	73	69	69	71	Normal	0	34.5	34	34.5	34.25	0	71.8	72.5	72	72.25	Normal	0	59	Normal	0
65	0	39	1	Fundamental I Complete	0	0	0	C2	1	1	1	12	10	11	9	9.5	1	1	0	3	1	19	0	116	130	129	128	129	75	74	82	72	72	Hypertension - Medication	2	43	43.2	43.2	43.2	1	106	107	106	106.5	High	1	52	Normal	0
66	0	55	3	Incomplete high school	2	0	0	C2	1	0	0	9.5	7.5	9	7	7.25	0	2	0	0	0	21.75	0	120	114	119	120	120	78	77	82	82	82	Hypertension - Medication	2	39.8	39	40	39.5	1	103	103	102.5	102.75	High	1	42	Normal	0
67	1	29	0	Fundamental I Complete	0	0	0	C2	1	4	1	10	8	10	8	8	0	4	0	0	0	40	0	117	122	118	133	118	73	73	72	78	72.5	Normal	0	36.2	37	37	37	1	84.2	83.5	83.5	83.5	Normal	0	68	Normal	0
68	0	52	3	Fundamental I Complete	0	0	0	C2	1	0	0	13	11	13	11	11	1	5	1	1	1	66	1	128	131	130	138	130	67	76	74	76	75	prehypertension	1	39.5	38.5	38.5	38.5	1	97	97.7	97.8	97.75	High	1	68	Normal	0
69	0	58	3	Fundamental I Incomplete	0	2	1	D/E	2	0	0	9	7	9	7	7	0	4	0	0	0	35	0	137	133	123	113	113	86	89	86	79	87.5	prehypertension	1	35.5	35.5	34.8	35.15	0	89.3	92.5	92.5	92.5	Normal	0	46	Normal	0
70	1	30	0	Fundamental I Complete	0	3	1	D/E	2	0	0	11	9	10	8	8.5	1	6	1	3	1	59.5	1	109	115	106	113	113	67	63	67	64	65	Normal	0	33	34	34	34	0	76	78	78	78	Normal	0	54	Normal	0
71	0	31	1	Fundamental II Complete	1	3	1	D/E	2	0	0	13	11	11	9	10	1	5	1	1	1	60	1	144	132	136	134	136	87	84	91	84	84	prehypertension	1	40.5	41	42	41.5	1	93.5	92	92.5	92.25	Normal	0	40	Normal	0
72	0	56	3	Fundamental I Incomplete	0	0	0	C1	1	1	1	12.5	10.5	10	8	9.25	1	6	1	0	0	64.75	1	197	200	191	193	193	111	102	96	105	105	Stage 3 Hypertension	2	41	42	41.5	41.75	1	107.3	107.3	107.3	107.3	High	1	52	Normal	0
73	1	33	1	Fundamental I Complete	0	0	0	D/E	2	0	0	11	9	9.5	7.5	8.25	1	4	0	0	0	41.25	1	117	108	115	118	118	68	61	63	68	62	Normal	0	33.5	33	33	33	0	79	79.2	79	79.1	Normal	0	67	Normal	0
74	1	60	3	Fundamental I Incomplete	0	0	0	D/E	2	0	0	10	8	10	8	8	0	4	0	0	0	40	0	115	113	112	111	112	67	68	62	57	57	Normal	0	35.3	35	35	35	0	88	88.5	88.5	88.5	High	1	52	Normal	0
75	1	55	3	Fundamental II Incomplete	1	0	0	C2	1	1	1	10	8	10	8	8	0	1	0	0	0	16	0	125	127	117	110	110	67	72	62	61	61	Hypertension - Medication	2	37.5	38	38.5	38.25	1	101	103	102	102.5	High	1	45	Low-HDL	1
76	1	46	2	Fundamental I Complete	0	0	0	C2	1	0	0	11	9	9	7	8	0	4	0	0	0	40	0	105	102	98	115	98	67	70	68	67	69	Normal	0	33.2	33.8	33.5	33.65	0	88.8	88.5	88.9	88.7	High	1	71	Normal	0
77	0	23	0	Fundamental II Incomplete	1	0	0	B2	0	0	0	13	11	13	11	11	1	6	1	3	1	77	1	132	132	125	126	126	74	74	77	75	75.5	prehypertension	1	35.5	35	35.5	35.25	0	80	79.5	79.5	79.5	Normal	0	49	Normal	0
78	0	21	0	Fundamental II Incomplete	1	0	0	D/E	2	0	0	14	12	14	12	12	1	6	1	3	1	84	1	139	141	118	138	138	63	70	76	74	74	prehypertension	1	35.5	35.7	35.5	35.6	0	74.8	75.5	75	75.25	Normal	0	43	Normal	0
79	1	51	3	Fundamental I Complete	0	0	0	C2	1	0	0	6.5	4.5	5.5	3.5	4	0	4	0	0	0	20	0	159	143	130	130	130	75	70	74	70	72	Hypertension - Medication	2	37.5	38.5	37.5	38	1	109	111	111.5	111.25	High	1	55	Normal	0
80	0	58	3	Fundamental I Complete	0	0	0	B1	0	0	0	10.5	8.5	10.5	8.5	8.5	1	6	1	3	1	59.5	1	139	138	133	138	138	78	78	81	77	79.5	Hypertension - Medication	2	39.2	40	40	40	1	104.5	107	107	107	High	1	54	Normal	0
81	1	55	3	Fundamental I Incomplete	0	3	1	C1	1	1	1	11	9	11	9	9	1	6	1	3	1	63	1	138	134	145	120	120	83	82	77	78	78	Normal	0	32.5	33.5	32.5	33	0	82.5	81.5	81.5	81.5	Normal	0	63	Normal	0
82	0	47	2	Fundamental I Complete	0	2	1	D/E	2	4	1	10	8	10	8	8	0	4	0	0	0	40	0	144	151	137	142	142	68	64	71	64	64	Hypertension - Medication	2	37	37.5	37	37.25	1	78.7	78	77.5	77.75	Normal	0	88	Normal	0
83	0	55	3	Fundamental I Complete	0	2	1	C1	1	0	0	10	8	10	8	8	0	5	1	1	1	48	1	142	158	154	159	154	80	85	79	81	81	Hypertension - Medication	2	41.4	41.5	42	41.75	1	94	94.3	94	94.15	High	1	66	Normal	0
84	1	50	2	Fundamental I Complete	0	0	0	C2	1	0	0	12.5	10.5	12	10	10.25	1	5	1	1	1	61.5	1	99	106	96	101	101	59	62	61	62	61.5	Hypertension - Medication	2	35	35.5	36	35.75	0	88.8	88.8	89.5	89.15	High	1	57	Normal	0
85	0	37	1	Fundamental I Complete	0	0	0	D/E	2	1	1	13	11	11	9	10	1	5	1	0	0	60	1	128	121	129	126	126	126	90	81	82	82	prehypertension	1	37.5	37.8	37.2	37.5	1	83.5	83.8	84.2	84	Normal	0	68	Normal	0
87	1	26	0	Incomplete high school	2	2	1	D/E	2	1	1	10	8	4	2	5	0	4	0	0	0	25	0	89	94	89	89	89	52	63	53	59	59	Normal	0	32.5	32.5	33	32.75	0	82	82.5	82	82.25	Normal	0	69	Normal	0
88	0	44	2	Fundamental II Complete	1	0	0	C1	1	0	0	10	8	10	8	8	0	4	0	3	1	40	0	99	97	114	118	118	56	54	52	69	53	Normal	0	37.2	37.2	37.5	37.35	1	74	73.8	74	73.9	Normal	0	46	Normal	0
89	1	39	1	Complete High School	2	0	0	B2	0	0	0	12.5	10.5	12.5	10.5	10.5	1	4	0	0	0	52.5	1	95	94	98	90	98	57	59	57	58	58	Normal	0	38.5	38.9	38.5	38.7	1	86	96	95.5	95.75	High	1	76	Normal	0
90	0	31	1	Fundamental II Incomplete	1	0	0	D/E	2	0	0	9	7	7	5	6	0	5	1	1	1	36	0	145	161	150	154	154	84	101	100	97	100.5	Stage 2 Hypertension	2	39	39	39.3	39.15	1	87.5	88.9	88.5	88.7	Normal	0	75	Normal	0
91	1	38	1	Fundamental I Complete	0	0	0	C2	1	0	0	11.5	9.5	11.5	9.5	9.5	1	6	1	3	1	66.5	1	120	114	108	111	111	74	74	69	76	76	Hypertension - Medication	2	35	35.5	35.5	35.5	0	85.7	88	87.5	87.75	High	1	68	Normal	0
92	0	23	0	Fundamental II Complete	1	0	0	C1	1	0	0	11	9	11	9	9	1	5	1	1	1	54	1	129	123	128	117	117	68	62	65	64	63.5	Normal	0	35.8	35.5	35.7	35.6	0	77.5	77.5	77.5	77.5	Normal	0	59	Normal	0
93	1	33	1	Fundamental I Complete	0	0	0	C2	1	6	1	10	8	10	8	8	0	4	0	0	0	40	0	107	105	105	108	105	71	62	63	63	62.5	Normal	0	36.15	35	35	35	0	83.2	83	85	84	High	1	51	Normal	0
94	1	59	3	Fundamental I Incomplete	0	0	0	D/E	2	0	0	12	10	12	10	10	1	4	0	0	0	50	1	125	125	115	117	117	78	83	77	77	77	Normal	0	35.8	35.8	35.8	35.8	0	106.8	107.8	107.8	107.8	High	1	60	Normal	0
95	1	54	3	Fundamental I Complete	0	0	0	C2	1	0	0	12	10	12	10	10	1	4	0	0	0	50	1	131	119	126	128	128	73	80	82	82	81	Hypertension - Medication	2	38	38.5	39	38.75	1	103	104.5	104	104.25	High	1	77	Normal	0
96	0	37	1	Fundamental I Complete	0	0	0	C2	1	1	1	10.5	8.5	10.5	8.5	8.5	1	4	0	0	0	42.5	1	142	142	137	135	135	82	80	84	88	82	prehypertension	1	42.2	42	42	42	1	104.3	104	105	104.5	High	1	62	Normal	0
97	1	39	1	Fundamental I Complete	0	0	0	C2	1	0	0	11.5	9.5	11.5	9.5	9.5	1	4	0	0	0	47.5	1	130	131	122	127	127	81	84	72	74	74	prehypertension	1	36.3	36	36.5	36.25	1	86	87	87	87	High	1	49	Low-HDL	1
98	0	30	0	Complete High School	2	0	0	B2	0	0	0	13	11	13	11	11	1	5	1	1	1	66	1	115	114	116	114	116	80	74	76	79	75	Normal	0	37.5	37	36.5	36.75	1	73.5	73	74	73.5	Normal	0	64	Normal	0
99	1	39	1	Fundamental II Complete	1	0	0	D/E	2	0	0	11	9	11	9	9	1	4	0	0	0	45	1	126	123	130	126	126	81	82	81	82	81.5	prehypertension	1	40	39.8	39.8	39.8	1	92	91.5	91.5	91.5	High	1	32	Low-HDL	1
100	1	30	0	Fundamental I Complete	0	0	0	D/E	2	1	1	11	9	10	8	8.5	1	4	0	0	0	42.5	1	108	112	111	100	111	63	54	57	55	55.5	Normal	0	32	32.5	32.5	32.5	0	74	73.5	74.5	74	Normal	0	62	Normal	0
101	0	59	3	Fundamental I Incomplete	0	0	0	C2	1	0	0	11	9	11	9	9	1	5	1	1	1	54	1	122	120	130	127	127	79	76	77	75	76.5	Hypertension - Medication	2	37.2	37.5	37.5	37.5	1	92	92	92	92	Normal	0	54	Normal	0
102	0	60	3	Fundamental I Complete	0	0	0	C2	1	0	0	11.5	9.5	11.5	9.5	9.5	1	4	0	0	0	47.5	1	120	128	125	125	125	73	77	77	77	77	prehypertension	1	38	38.5	38.5	38.5	1	91	91.8	92	91.9	Normal	0	48	Normal	0
103	1	52	3	Fundamental II Complete	1	2	1	C2	1	0	0	5	3	5	3	3	0	4	0	0	0	15	0	149	159	160	152	160	93	96	96	97	96	Stage 2 Hypertension	2	36.5	35.5	36.5	36	0	98	97.8	97	97.4	High	1	63	Normal	0
104	0	48	2	Fundamental I Complete	0	0	0	D/E	2	1	1	12	10	12	10	10	1	5	1	0	0	60	1	135	137	141	132	141	76	87	84	91	85.5	Stage 1 Hypertension	2	36	36	36.2	36.1	0	71	72	72.2	72.1	Normal	0	49	Normal	0
105	0	24	0	Fundamental II Complete	1	0	0	C2	1	1	1	10	8	10	8	8	0	4	0	0	0	40	0	144	148	145	150	145	79	79	83	78	81	Stage 1 Hypertension	2	38.5	38.5	39	38.75	1	91	90.8	93	91.9	Normal	0	54	Normal	0
106	0	56	3	Fundamental I Complete	0	0	0	C2	1	0	0	11	9	11	9	9	1	5	1	0	0	54	1	133	162	145	135	135	84	83	80	77	81.5	Hypertension - Medication	2	40.5	40.7	40.7	40.7	1	96	96	96	96	High	1	38	Low-HDL	1
107	0	49	2	Fundamental I Complete	0	0	0	C2	1	0	0	10	8	10.5	8.5	8.25	1	5	1	1	1	49.5	1	112	112	106	125	125	62	63	64	59	63.5	prehypertension	1	36.5	36.5	37	36.75	1	89.9	90.5	91	90.75	Normal	0	48	Normal	0
108	0	24	0	Fundamental II Complete	1	0	0	D/E	2	0	0	11	9	10	8	8.5	1	5	1	0	0	51	1	153	135	140	139	139	133	80	85	85	85	prehypertension	1	39.5	39.2	38.8	39	1	78	80	80	80	Normal	0	68	Normal	0
109	0	40	1	Fundamental I Complete	0	0	0	D/E	2	1	1	10	8	10	8	8	0	5	1	1	1	48	1	129	128	128	125	128	85	76	80	78	78	prehypertension	1	35.5	35.5	35.5	35.5	0	92	91.5	91.5	91.5	Normal	0	41	Normal	0
110	1	44	2	Fundamental I Complete	0	0	0	D/E	2	1	1	12	10	12	10	10	1	5	1	1	1	60	1	113	122	121	110	121	69	69	67	69	68	prehypertension	1	34	34.2	34	34.1	0	84.5	83	83.5	83.25	Normal	0	85	Normal	0
111	1	30	0	Complete High School	2	0	0	C1	1	0	0	12	10	11	9	9.5	1	5	1	1	1	57	1	110	110	108	110	108	61	61	61	62	61	Normal	0	31.5	31.5	32	31.75	0	74	73	73	73	Normal	0	47	Low-HDL	1
112	1	41	2	Fundamental I Complete	0	2	1	C2	1	0	0	10	8	8	6	7	0	4	0	0	0	35	0	132	132	136	127	136	75	78	75	74	76.5	Hypertension - Medication	2	37.5	38	38	38	1	96	95.8	95.8	95.8	High	1	34	Low-HDL	1
113	0	48	2	Fundamental I Incomplete	0	0	0	D/E	2	0	0	10.5	8.5	10.5	8.5	8.5	1	5	1	1	1	51	1	126	122	126	130	126	84	80	73	77	77	prehypertension	1	41.9	42	42	42	1	9999	9999	9999	9999	9999	9999	44	Normal	0
114	1	23	0	Fundamental II Complete	1	0	0	D/E	2	1	1	11.5	9.5	11.5	9.5	9.5	1	6	1	3	1	66.5	1	106	110	113	112	113	58	67	72	75	75	Normal	0	33.1	34	33.8	33.9	0	70	72	72	72	Normal	0	47	Low-HDL	1
115	1	29	0	Complete High School	2	0	0	C2	1	0	0	11	9	10	8	8.5	1	3	0	0	0	34	0	142	129	128	133	128	77	76	77	75	76.5	prehypertension	1	36.8	36.5	36.5	36.5	1	92.5	93.5	93.5	93.5	High	1	48	Low-HDL	1
116	1	58	3	Fundamental I Incomplete	0	0	0	D/E	2	1	1	10	8	10	8	8	0	4	0	0	0	40	0	135	141	146	130	130	76	76	77	76	76.5	Hypertension - Medication	2	34.5	35	34.5	34.75	0	94	92	94	93	High	1	43	Low-HDL	1
117	1	23	0	Incomplete high school	2	0	0	D/E	2	0	0	10	8	10	8	8	0	4	0	0	0	40	0	129	137	136	143	136	80	83	88	84	84	prehypertension	1	32	32	31.8	31.9	0	77.5	79	78.5	78.75	Normal	0	64	Normal	0
118	1	27	0	Fundamental II Incomplete	1	0	0	D/E	2	1	1	11	9	11	9	9	1	4	0	0	0	45	1	112	119	114	114	114	75	71	74	76	72.5	Normal	0	34.5	35	35	35	0	85	86.7	85.5	86.1	High	1	58	Normal	0
119	0	32	1	Fundamental II Complete	1	0	0	D/E	2	2	1	11	9	10	8	8.5	1	4	0	0	0	42.5	1	170	181	162	162	162	90	90	86	88	88	Stage 2 Hypertension	2	40.5	40.8	40.5	40.65	1	104	104.5	105	104.75	High	1	65	Normal	0
120	0	58	3	Fundamental I Complete	0	0	0	D/E	2	0	0	12	10	12	10	10	1	5	1	1	1	60	1	141	134	138	135	138	69	74	75	86	74.5	Hypertension - Medication	2	40.5	40.5	40	40.25	1	97	98	98	98	High	1	44	Normal	0
121	0	32	1	Fundamental II Complete	1	0	0	C1	1	0	0	11	9	9.5	7.5	8.25	1	4	0	0	0	41.25	1	121	124	125	126	125	68	72	71	81	71.5	Hypertension - Medication	2	45	44.8	45.5	45.15	1	114.5	114.8	114.5	114.65	High	1	54	Normal	0
122	0	22	0	Complete High School	2	0	0	C1	1	0	0	10	8	10	8	8	0	4	0	0	0	40	0	150	151	128	134	134	67	71	62	66	66	prehypertension	1	37.5	37.5	38	37.75	1	78	78	78	78	Normal	0	60	Normal	0
123	0	31	1	Fundamental I Incomplete	0	2	1	D/E	2	1	1	11	9	11	9	9	1	5	1	0	0	54	1	143	144	137	141	141	73	75	82	83	83	Stage 1 Hypertension	2	36	36	36	36	0	77	77	77	77	Normal	0	50	Normal	0
124	0	55	3	Incomplete high school	2	0	0	D/E	2	0	0	10	8	10	8	8	0	5	1	3	1	48	1	9	4	117	8	117	74	75	77	79	76	Hypertension - Medication	2	44	44.1	44.3	44.2	1	98	98	96.5	97.25	High	1	46	Normal	0
125	0	52	3	Fundamental I Complete	0	0	0	D/E	2	0	0	10	8	9	7	7.5	0	4	0	0	0	37.5	0	136	120	125	122	122	84	80	78	79	79	Hypertension - Medication	2	40	40.5	40.5	40.5	1	98.5	99	99	99	High	1	62	Normal	0
126	0	49	2	Fundamental I Incomplete	0	2	1	C2	1	3	1	9	7	9	7	7	0	5	1	1	1	42	1	158	146	137	141	141	115	87	87	88	87	Stage 1 Hypertension	2	34.5	34.5	34.5	34.5	0	74.5	74.5	74.5	74.5	Normal	0	85	Normal	0
127	0	46	2	Fundamental I Incomplete	0	0	0	B2	0	0	0	14	12	14	12	12	1	5	1	1	1	72	1	123	122	126	113	126	76	75	73	69	74	prehypertension	1	40.3	40.5	40.5	40.5	1	97.3	97	97.5	97.25	High	1	54	Normal	0
128	1	49	2	Fundamental I Complete	0	0	0	D/E	2	1	1	11	9	10	8	8.5	1	4	0	0	0	42.5	1	162	158	152	161	161	107	108	99	102	102	Hypertension - Medication	2	36.5	36.5	36.5	36.5	1	106	107	106	106.5	High	1	80	Normal	0
129	0	44	2	Fundamental I Complete	0	0	0	C1	1	0	0	18	16	10	8	12	1	5	1	1	1	72	1	121	131	131	127	131	71	77	74	75	75.5	prehypertension	1	43.5	43.7	43.7	43.7	1	116	116	115.5	115.75	High	1	44	Normal	0
130	1	40	1	Fundamental I Complete	0	2	1	D/E	2	1	1	11.5	9.5	10	8	8.75	1	3	0	0	0	35	0	128	125	128	121	128	82	83	79	75	81	prehypertension	1	30	30.2	30.5	30.35	0	80	79.5	79.5	79.5	Normal	0	60	Normal	0
131	0	48	2	Incomplete high school	2	0	0	B2	0	0	0	11	9	12.75	10.75	9.875	1	5	1	2	1	59.25	1	111	99	97	102	97	56	57	56	58	56.5	Normal	0	35.5	35.8	35.8	35.8	0	90	90.3	90.5	90.5	Normal	0	50	Normal	0
132	1	44	2	Illiterate	0	0	0	D/E	2	1	1	12	10	9	7	8.5	1	5	1	1	1	51	1	132	139	132	131	131	87	87	93	86	86	Hypertension - Medication	2	34.4	34.8	35	34.9	0	110	113	110	111.5	High	1	64	Normal	0
133	1	30	0	Postgraduate	2	0	0	C1	1	0	0	13	11	10.5	8.5	9.75	1	5	1	1	1	58.5	1	110	110	103	109	109	59	63	63	66	63	Normal	0	36.5	36.8	36.5	36.65	1	97	97.3	97.5	97.4	High	1	71	Normal	0
134	0	51	3	Fundamental I Incomplete	0	0	0	B2	0	0	0	13	11	11	9	10	1	5	1	1	1	60	1	125	113	121	116	116	70	69	66	68	67.5	Normal	0	37.2	37	37	37	1	88.3	88.3	97.5	92.9	Normal	0	67	Normal	0
135	1	35	1	Fundamental I Incomplete	0	2	1	C2	1	0	0	11.2	9.2	11.2	9.2	9.2	1	4	0	0	0	46	1	171	162	160	160	160	92	103	101	98	102	Stage 2 Hypertension	2	37.2	37.5	37	37.25	1	97	96	96	96	High	1	53	Normal	0
136	0	23	0	Incomplete high school	2	0	0	B1	0	0	0	13	11	10	8	9.5	1	4	0	0	0	47.5	1	118	115	113	118	113	54	61	59	60	60	Normal	0	37.8	38.5	38	38.25	1	81	81	81	81	Normal	0	40	Normal	0
137	0	47	2	Fundamental I Incomplete	0	2	1	B2	0	0	0	10	8	11	9	8.5	1	6	1	3	1	59.5	1	109	112	109	113	109	69	66	70	71	68	Normal	0	37.7	37.7	37.5	37.6	1	86	86	85	85.5	Normal	0	59	Normal	0
138	1	25	0	Complete High School	2	0	0	D/E	2	0	0	11.5	9.5	11.5	9.5	9.5	1	5	1	1	1	57	1	143	151	149	143	149	84	87	85	85	86	Stage 1 Hypertension	2	39.7	39.7	39.5	39.6	1	110.8	110.8	110.8	110.8	High	1	37	Low-HDL	1
139	1	54	3	Fundamental I Complete	0	0	0	D/E	2	0	0	12	10	12	10	10	1	6	1	3	1	70	1	105	122	128	130	130	65	79	73	66	66	Hypertension - Medication	2	36.8	37	37	37	1	99.5	99.8	99.8	99.8	High	1	57	Normal	0
140	1	41	2	Fundamental I Complete	0	0	0	D/E	2	0	0	11.5	9.5	11.5	9.5	9.5	1	4	0	0	0	47.5	1	110	101	107	103	103	70	68	67	69	67.5	Normal	0	33.5	33.5	33.5	33.5	0	82	81.8	81.8	81.8	Normal	0	60	Normal	0
141	0	43	2	Fundamental II Complete	1	2	1	C1	1	0	0	15	13	11	9	11	1	4	0	0	0	55	1	155	142	147	168	168	69	67	62	65	65	Stage 2 Hypertension	2	38	38	38	38	1	84	84	84	84	Normal	0	51	Normal	0
142	0	33	1	Complete High School	2	0	0	C1	1	0	0	10	8	10	8	8	0	5	1	1	1	48	1	137	119	143	134	134	65	67	68	68	67.5	prehypertension	1	36.5	36.5	36.8	36.65	1	81	81.2	81.2	81.2	Normal	0	41	Normal	0
143	0	29	0	Fundamental II Complete	1	0	0	C2	1	4	1	10	8	10	8	8	0	4	0	0	0	40	0	159	154	148	154	154	81	82	77	92	92	Stage 1 Hypertension	2	36.5	36.7	36.7	36.7	1	86	85.6	86	85.8	Normal	0	32	Low-HDL	1
144	1	42	2	Fundamental I Complete	0	0	0	C2	1	0	0	11.5	9.5	11.5	9.5	9.5	1	4	0	0	0	47.5	1	137	140	137	129	137	80	83	81	100	82	prehypertension	1	35	35.5	35.5	35.5	0	98.5	98.7	99	98.85	High	1	64	Normal	0
145	1	48	2	Fundamental I Complete	0	0	0	C1	1	0	0	11	9	11	9	9	1	5	1	0	0	54	1	168	172	171	165	171	94	89	95	92	92	Hypertension - Medication	2	37.8	37.5	37.5	37.5	1	90	90	90	90	High	1	42	Low-HDL	1
146	0	27	0	Complete High School	2	0	0	C2	1	0	0	12.5	10.5	11	9	9.75	1	2	0	1	1	29.25	0	112	116	112	120	112	67	67	65	65	66	Normal	0	35.3	35.3	35.7	35.5	0	78	78.3	78.7	78.5	Normal	0	49	Normal	0
147	1	40	1	Fundamental II Incomplete	1	2	1	C2	1	0	0	9	7	7	5	6	0	4	0	0	0	30	0	105	104	107	101	107	69	67	69	70	68	Normal	0	33	33	33.3	33.15	0	75.5	74.5	76.5	75.5	Normal	0	61	Normal	0
148	1	36	1	Complete High School	2	0	0	C1	1	0	0	10	8	10	8	8	0	3	0	0	0	32	0	109	98	99	109	99	60	57	65	66	66	Normal	0	30	30	39.8	34.9	0	64.7	66	65.5	65.75	Normal	0	51	Normal	0
149	0	41	2	Complete High School	2	0	0	C1	1	0	0	11	9	11.5	9.5	9.25	1	5	1	1	1	55.5	1	117	133	120	125	125	64	79	67	75	75	prehypertension	1	36.5	36.8	37	36.9	1	81.5	81.2	81.8	81.5	Normal	0	54	Normal	0
150	1	37	1	Fundamental II Complete	1	2	1	C2	1	0	0	10	8	10	8	8	0	4	0	0	0	40	0	130	121	125	133	125	88	80	85	84	84	prehypertension	1	34.2	34.8	34.8	34.8	0	98.3	96.8	97.7	97.25	High	1	44	Low-HDL	1
151	0	30	0	Complete High School	2	0	0	C2	1	0	0	13	11	12	10	10.5	1	5	1	1	1	63	1	119	115	113	109	113	60	63	72	62	62	Normal	0	34.8	35	34.8	34.9	0	75	75.5	75	75.25	Normal	0	50	Normal	0
152	1	55	3	Illiterate	0	2	1	D/E	2	1	1	10	8	10	8	8	0	4	0	0	0	40	0	126	123	125	120	125	82	73	68	75	75	Hypertension - Medication	2	34	34	33.8	33.9	0	101	102.3	101	101.65	High	1	60	Normal	0
153	1	40	1	Complete High School	2	0	0	C2	1	1	1	11	9	6	6	6	0	3	0	3	1	24	0	110	112	117	125	125	63	67	63	74	65	prehypertension	1	37	37.5	37.8	37.65	1	102.8	102	101.8	101.9	High	1	47	Low-HDL	1
154	0	30	0	Incomplete high school	2	2	1	D/E	2	1	1	10	8	10	8	8	0	5	1	1	1	48	1	90	94	97	107	97	54	52	55	60	53.5	Normal	0	32	32	32.5	32.25	0	71.2	71	71	71	Normal	0	48	Normal	0
155	0	56	3	Illiterate	0	2	1	D/E	2	1	1	11	9	11	9	9	1	5	1	0	0	54	1	181	168	166	150	166	98	101	103	99.5	102	Hypertension - Medication	2	42	42.3	42.3	42.3	1	124	123.5	123.5	123.5	High	1	38	Low-HDL	1
156	1	48	2	Fundamental I Complete	0	2	1	D/E	2	1	1	10	8	10	8	8	0	4	0	0	0	40	0	138	126	132	137	137	85	85	84	87	84.5	prehypertension	1	34	33.5	33.3	33.4	0	73.5	74.3	75	74.65	Normal	0	90	Normal	0
157	0	34	1	Fundamental II Complete	1	0	0	D/E	2	0	0	10.5	8.5	10.5	8.5	8.5	1	4	0	0	0	42.5	1	115	125	119	113	113	73	66	64	64	65	Normal	0	37	38	37.5	37.75	1	75	77	77.5	77.25	Normal	0	47	Normal	0
158	1	35	1	Fundamental I Incomplete	0	3	1	D/E	2	1	1	12.5	10.5	11	9	9.75	1	5	1	1	1	58.5	1	107	97	102	98	98	76	70	67	64	68.5	Normal	0	32.2	32.1	32.5	32.3	0	80.5	80.8	80	80.4	Normal	0	60	Normal	0
159	1	22	0	Fundamental II Incomplete	1	2	1	B2	0	0	0	0.5	0.5	11	9	4.75	0	5	1	1	1	28.5	0	109	105	106	107	106	63	67	63	66	65	Normal	0	32	32.5	32	32.25	0	66.3	67	66.2	66.6	Normal	0	52	Normal	0
160	0	26	0	Fundamental II Complete	1	0	0	C2	1	0	0	13	11	13	11	11	1	5	1	0	0	66	1	133	132	131	138	131	79	71	81	82	82	prehypertension	1	41.5	41.5	42	41.75	1	110.5	111.5	112	111.75	High	1	50	Normal	0
161	1	43	2	Fundamental I Complete	0	0	0	C2	1	1	1	15	13	0	0	6.5	0	4	0	0	0	32.5	0	108	117	119	125	119	74	76	71	68	68	Normal	0	35.8	35.8	36	35.9	0	101	101	101	101	High	1	59	Normal	0
162	1	55	3	Fundamental I Complete	0	0	0	C1	1	0	0	11	9	11.5	9.5	9.25	1	4	0	0	0	46.25	1	121	130	135	125	125	62	58	63	63	63	Hypertension - Medication	2	34.2	34.5	34.5	34.5	0	101.5	102	102	102	High	1	70	Normal	0
163	1	46	2	Fundamental I Incomplete	0	0	0	D/E	2	0;1	0	10.2	8.2	10.2	8.2	8.2	1	4	0	0	0	41	1	136	124	129	120	120	76	75	75	66	75	Normal	0	34	34.2	34.8	34.5	0	88	87.2	87.2	87.2	High	1	55	Normal	0
164	1	55	3	Fundamental I Incomplete	0	0	0	C1	1	0	0	11	9	10.5	8.5	8.75	1	4	0	0	0	43.75	1	119	111	130	119	119	64	68	75	69	69	Hypertension - Medication	2	36.2	36	36	36	0	106	104	104	104	High	1	52	Normal	0
165	1	31	1	Incomplete high school	2	0	0	C1	1	0	0	11	9	11	9	9	1	4	0	0	0	45	1	125	141	129	126	126	75	78	80	71	79	prehypertension	1	34	34.5	34.5	34.5	0	90	91	90.5	90.75	High	1	30	Low-HDL	1
166	1	44	2	Fundamental I Complete	0	0	0	C1	1	0	0	10.5	8.5	9.5	7.5	8	0	4	0	0	0	40	0	107	107	101	104	104	65	66	66	66	66	Normal	0	35.5	36	36	36	0	97.5	98	97.5	97.75	High	1	50	Normal	0
167	0	37	1	Fundamental I Complete	0	0	0	C2	1	0	0	11.5	9.5	11.5	9.5	9.5	1	5	1	1	1	57	1	138	155	161	144	144	84	88	86	88	87	Stage 1 Hypertension	2	38.9	38.2	38.5	38.35	1	84.5	84.5	85.5	85	Normal	0	51	Normal	0
168	0	42	2	Fundamental I Complete	0	0	0	C2	1	0	0	11	9	9	7	8	0	5	1	1	1	48	1	119	109	114	104	104	66	65	64	62	64.5	Normal	0	39.5	39.8	40	39.9	1	88	88	87	87.5	Normal	0	54	Normal	0
169	0	50	2	Fundamental I Complete	0	0	0	C1	1	0	0	10.5	8.5	10.5	8.5	8.5	1	4	0	1	1	42.5	1	137	135	138	126	138	78	75	78	77	76.5	Hypertension - Medication	2	38	37.5	37.5	37.5	1	106	106.8	107.5	107.15	High	1	30	Low-HDL	1
170	0	39	1	Complete High School	2	0	0	C1	1	0	0	13.5	11.5	13	11	11.25	1	5	1	1	1	67.5	1	129	127	134	133	133	71	68	71	74	69.5	prehypertension	1	40.5	41	40	40.5	1	94.5	96.5	95.5	96	High	1	41	Normal	0
171	0	23	0	Fundamental II Incomplete	1	0	0	C1	1	0	0	15	13	15	13	13	1	6	1	3	1	91	1	139	109	129	120	120	59	64	51	57	57	Normal	0	38.7	38.5	39	38.75	1	77.5	76	77.8	76.9	Normal	0	58	Normal	0
172	0	20	0	Fundamental I Incomplete	0	0	0	B2	0	0	0	10	8	10	8	8	0	4	0	0	0	40	0	128	148	127	142	142	59	67	68	60	67.5	Stage 1 Hypertension	2	41	40.5	40.5	40.5	1	82.5	82	82	82	Normal	0	54	Normal	0
173	1	36	1	Fundamental II Incomplete	1	0	0	C2	1	0	0	12	10	8.5	6.5	8.25	1	5	1	1	1	49.5	1	101	106	110	92	110	69	61	54	67	67	Normal	0	32.2	32.2	32.5	32.35	0	82.8	83.8	82.8	83.3	Normal	0	55	Normal	0
174	0	55	3	Fundamental I Incomplete	0	0	0	D/E	2	0	0	9	7	5	5	5	0	5	1	1	1	30	0	171	176	165	161	161	95	100	91	97	97	Stage 2 Hypertension	2	39	39.3	39	39.15	1	94	93.5	95.5	94.5	High	1	65	Normal	0
175	0	55	3	Fundamental I Complete	0	0	0	C2	1	0	0	13	11	11	9	10	1	5	1	1	1	60	1	142	139	148	137	137	91	89	79	82	82	Hypertension - Medication	2	42.5	42.7	42.7	42.7	1	112.5	113.2	113	113.1	High	1	28	Low-HDL	1
176	1	49	2	Fundamental I Complete	0	0	0	C2	1	1	1	10	8	9	7	7.5	0	4	0	0	0	37.5	0	105	107	110	108	110	71	73	69	74	71	Hypertension - Medication	2	35.2	35.5	36	35.75	0	88	88	88	88	High	1	28	Low-HDL	1
177	0	37	1	Fundamental I Incomplete	0	2	1	D/E	2	4	1	10	8	10	8	8	0	4	0	1	1	40	0	176	172	169	169	169	105	103	100	89	101.5	Stage 2 Hypertension	2	42	42.2	42.1	42.15	1	101.2	103.2	102.5	102.85	High	1	53	Normal	0
178	0	48	2	Fundamental II Incomplete	1	2	1	C2	1	4	1	10	8	10	8	8	0	4	0	0	0	40	0	109	98	100	100	100	65	59	67	69	69	Normal	0	32.8	32.8	32.8	32.8	0	75.9	75.5	75.5	75.5	Normal	0	74	Normal	0
179	0	59	3	Fundamental I Incomplete	0	1	1	C1	1	1	1	12	10	12	10	10	1	4	0	0	0	50	1	134	127	133	125	125	82	82	77	78	78	Hypertension - Medication	2	42.8	41	41	41	1	99	102.3	102.5	102.4	High	1	50	Normal	0
180	1	47	2	Fundamental I Complete	0	0	0	C2	1	0	0	10.5	8.5	10.5	8.5	8.5	1	5	1	0	0	51	1	130	136	137	135	137	74	77	81	78	79	prehypertension	1	32	31.7	31.7	31.7	0	75	74.5	74.5	74.5	Normal	0	71	Normal	0
181	1	58	3	Fundamental I Complete	0	0	0	B2	0	0	0	11	9	10	8	8.5	1	4	0	0	0	42.5	1	115	121	113	119	119	66	72	71	66	71.5	Normal	0	33.5	33.5	34	33.75	0	84	84.1	83.8	83.95	Normal	1	67	Normal	0
182	1	49	2	Fundamental I Complete	0	0	0	C1	1	0	0	12	10	10	8	9	1	4	0	0	0	45	1	140	131	141	141	141	83	85	83	81	84	Hypertension - Medication	2	37.5	38.5	38	38.25	1	93.5	94	93.2	93.6	High	1	41	Low-HDL	1
183	1	39	1	Fundamental II Complete	1	0	0	C2	1	1	1	13	11	13	11	11	1	4	0	0	0	55	1	122	124	121	119	121	83	84	79	81	81	prehypertension	1	36.5	36	36	36	0	97	97	97	97	High	1	51	Normal	0
185	1	54	3	Fundamental I Complete	0	0	0	D/E	2	2	1	10	8	9	7	7.5	0	4	0	0	0	37.5	0	148	149	160	149	149	90	81	83	87	82	Hypertension - Medication	2	36.5	37	37	37	1	94.5	94.5	95	94.75	High	1	54	Normal	0
186	0	51	3	Fundamental I Complete	0	2	1	C1	1	0	0	12.5	10.5	11	9	9.75	1	5	1	1	1	58.5	1	127	134	128	139	139	82	77	82	82	82	prehypertension	1	44	43	43.8	43.4	1	113	113.5	113.5	113.5	High	1	44	Normal	0
187	1	59	3	Fundamental I Complete	0	0	0	C2	1	2	1	10	8	10	8	8	0	4	0	0	0	40	0	130	111	113	120	113	73	68	71	72	69.5	Normal	0	33.3	33.5	33.8	33.65	0	83.2	86	85.5	85.75	High	1	61	Normal	0
188	1	49	2	Fundamental I Complete	0	0	0	D/E	2	4	1	10	8	10	8	8	0	4	0	0	0	40	0	112	104	110	105	105	76	73	76	77	74.5	Normal	0	37.2	37.5	37.5	37.5	1	111.5	112.5	112	112.25	High	1	49	Low-HDL	1
189	0	44	2	Incomplete high school	2	0	0	D/E	2	1	1	11.5	9.5	12	10	9.75	1	5	1	1	1	58.5	1	167	133	175	143	143	72	82	79	74	80.5	Hypertension - Medication	2	41.5	41.9	42	41.95	1	96	96.5	96.5	96.5	High	1	40	Normal	0
190	1	51	3	Fundamental I Complete	0	0	0	D/E	2	1	1	10	8	10	8	8	0	4	0	0	0	40	0	112	126	135	118	118	70	72	85	81	81	prehypertension	1	34	34	34	34	0	85	85.7	86.5	86.1	High	1	52	Normal	0
191	1	58	3	Fundamental I Complete	0	0	0	D/E	2	0	0	12.5	10.5	12.5	10.5	10.5	1	4	0	0	0	52.5	1	149	141	128	141	141	89	85	83	84	84	Hypertension - Medication	2	35.3	35.2	35.7	35.45	0	83	85	84.8	84.9	High	1	82	Normal	0
192	0	59	3	Fundamental I Incomplete	0	0	0	C1	1	1	1	10	8	10	8	8	0	4	0	0	0	40	0	129	138	133	130	130	77	82	77	77	77	prehypertension	1	37	37	37	37	1	77.5	80	80	80	Normal	0	61	Normal	0
193	1	53	3	Fundamental I Incomplete	0	2	1	C2	1	1	1	12.5	10.5	11	9	9.75	1	4	0	0	0	48.75	1	123	142	145	129	145	74	77	77	74	77	Hypertension - Medication	2	32.7	32.5	32.4	32.45	0	77.5	79	80.5	79.75	Normal	0	59	Normal	0
194	1	28	0	Fundamental I Complete	0	0	0	B2	0	0	0	10	8	10	8	8	0	5	1	1	1	48	1	124	118	116	116	116	69	69	68	69	68.5	Normal	0	33	33	33	33	0	80	79.5	79.5	79.5	Normal	0	51	Normal	0
195	1	50	2	Fundamental I Complete	0	0	0	C2	1	0	0	11	9	11	9	9	1	3	0	0	0	36	0	138	128	125	134	125	82	77	77	80	77	Hypertension - Medication	2	37	37	37	37	1	107	108.8	108	108.4	High	1	74	Normal	0
196	0	55	3	Fundamental I Complete	0	0	0	D/E	2	0	0	11	9	10.5	8.5	8.75	1	5	1	1	1	52.5	1	144	136	136	131	136	85	86	85	85	85.5	prehypertension	1	40	40	40	40	1	91.5	92	91.5	91.75	Normal	0	44	Normal	0
197	1	51	3	Fundamental I Complete	0	0	0	D/E	2	1	1	15	13	15	13	13	1	6	1	3	1	91	1	132	130	122	127	127	79	80	78	79	79	prehypertension	1	34	34.2	34.2	34.2	0	86.8	86.5	86.8	86.65	High	1	45	Low-HDL	1
198	1	26	0	Fundamental II Complete	1	2	1	C2	1	0	0	11.5	9.5	11.5	9.5	9.5	1	4	0	0	0	47.5	1	108	97	110	108	108	58	54	59	61	61	Normal	0	30	30.5	30.5	30.5	0	74	73	73.5	73.25	Normal	0	35	Low-HDL	1
199	1	56	3	Fundamental I Incomplete	0	0	0	D/E	2	1	1	10.5	8.5	10.5	8.5	8.5	1	4	0	0	0	42.5	1	171	160	164	163	164	98	92	90	98	91	Stage 2 Hypertension	2	35	35	34.5	34.75	0	96.5	97	97	97	High	1	42	Low-HDL	1
200	0	26	0	Fundamental I Complete	0	0	0	C2	1	0	0	12.5	10.5	10	8	9.25	1	4	0	0	0	46.25	1	153	135	147	136	136	64	62	62	66	62	prehypertension	1	36	36	36	36	0	75	75	75	75	Normal	0	26	Low-HDL	1
201	0	32	1	Fundamental II Complete	1	0	0	C1	1	2	1	13.5	11.5	13.5	11.5	11.5	1	6	1	3	1	80.5	1	113	117	117	117	117	67	70	71	70	70.5	Normal	0	36.5	36.5	36.5	36.5	1	88	88	88	88	Normal	0	46	Normal	0
202	1	33	1	Fundamental I Complete	0	0	0	D/E	2	0	0	11	9	11	9	9	1	4	0	0	0	45	1	113	113	109	111	109	66	70	66	66	68	Normal	0	29.5	30	30	30	0	66	66	66	66	Normal	0	65	Normal	0
203	0	39	1	Fundamental I Complete	0	0	0	C1	1	0	0	11	9	11	9	9	1	4	0	0	0	45	1	124	128	138	135	135	68	78	89	78	78	prehypertension	1	36	36	36	36	0	81	80.5	80.5	80.5	Normal	0	54	Normal	0
204	0	29	0	Fundamental I Complete	0	0	0	D/E	2	0	0	14	12	12	10	11	1	6	1	3	1	77	1	153	144	147	141	147	80	86	65	73	73	Stage 1 Hypertension	2	38	38	38.5	38.25	1	87.6	87.6	87.6	87.6	Normal	0	61	Normal	0
205	1	47	2	Complete High School	2	0	0	C2	1	0	0	11	9	11	9	9	1	4	0	0	0	45	1	139	133	124	142	142	83	81	85	84	83	Hypertension - Medication	2	38	38	38	38	1	80	80	80	80	Normal	0	40	Low-HDL	1
206	1	32	1	Fundamental I Complete	0	0	0	D/E	2	0	0	11	9	11	9	9	1	4	0	0	0	45	1	126	129	128	129	128	85	81	86	76	76	prehypertension	1	31	31.5	31	31.25	0	69.5	69.5	69.5	69.5	Normal	0	29	Low-HDL	1
207	0	45	2	Complete High School	2	0	0	C2	1	0	0	8	6	8	6	6	0	1	0	0	0	12	0	115	121	118	115	118	73	77	71	71	71	Normal	0	37	37	36	36.5	1	93	93	93	93	Normal	0	46	Normal	0
208	0	41	2	Fundamental I Complete	0	0	0	C2	1	0	0	13	11	13	11	11	1	5	1	1	1	66	1	123	123	118	124	124	74	78	73	74	74	prehypertension	1	35	35.5	35.5	35.5	0	75.5	76	76	76	Normal	0	43	Normal	0
209	1	53	3	Fundamental I Incomplete	0	0	0	C2	1	0	0	10	8	10	8	8	0	4	0	0	0	40	0	95	91	119	103	103	58	54	58	60	56	Normal	0	34.5	34.5	34.5	34.5	0	92	92.5	93	92.75	High	1	81	Normal	0
210	1	57	3	Fundamental I Incomplete	0	0	0	D/E	2	0	0	10	8	10	8	8	0	5	1	1	1	48	1	141	138	144	138	138	77	76	78	80	77	prehypertension	1	34.5	35	36	35.5	0	96.5	96.5	96.5	96.5	High	1	46	Low-HDL	1
211	0	38	1	Fundamental I Complete	0	1	1	C1	1	0	0	11	9	11	9	9	1	4	0	0	0	45	1	131	129	138	139	139	87	82	84	86	83	prehypertension	1	34	34	34	34	0	72	72	72.5	72.25	Normal	0	53	Normal	0
212	0	32	1	Fundamental II Incomplete	1	0	0	D/E	2	1	1	12	10	12	10	10	1	5	1	1	1	60	1	131	122	131	117	117	60	59	58	59	58.5	Normal	0	37	37	37.2	37.1	1	77.7	78	77.7	77.85	Normal	0	48	Normal	0
213	0	37	1	Fundamental I Complete	0	0	0	C1	1	0	0	12	10	12	10	10	1	5	1	1	1	60	1	127	129	132	129	132	68	72	71	77	71.5	prehypertension	1	42	42	42.3	42.15	1	91	91	91.2	91.1	Normal	0	29	Low-HDL	1
214	1	31	1	Fundamental II Complete	1	0	0	C2	1	0	0	10.5	8.5	8.5	6.5	7.5	0	4	0	0	0	37.5	0	101	105	99	107	107	57	58	59	63	58.5	Normal	0	32	32	32	32	0	80	80	80	80	Normal	0	59	Normal	0
215	0	35	1	Fundamental I Complete	0	0	0	D/E	2	0	0	10	8	10	8	8	0	4	0	0	0	40	0	122	117	120	120	120	76	71	70	74	70.5	Normal	0	32.5	32.5	32.5	32.5	0	76	75.5	75.5	75.5	Normal	0	65	Normal	0
216	1	31	1	Fundamental I Complete	0	0	0	C2	1	0	0	7.5	5.5	5	3	4.25	0	4	0	0	0	21.25	0	117	114	116	115	116	75	75	76	78	75.5	Normal	0	38	38.5	38.5	38.5	1	97	97	97.5	97.25	High	1	57	Normal	0
217	0	59	3	Fundamental I Complete	0	0	0	C2	1	0	0	12	10	12	10	10	1	3	0	0	0	40	0	134	174	136	163	163	81	85	85	88	85	Stage 2 Hypertension	2	43	42.8	42.8	42.8	1	111	112.3	112	112.15	High	1	42	Normal	0
218	0	35	1	Fundamental I Complete	0	0	0	C2	1	0	0	13	11	13	11	11	1	4	0	0	0	55	1	139	135	141	131	131	83	81	85	86	83	prehypertension	1	38	38	38	38	1	80	81	80.5	80.75	Normal	0	85	Normal	0
219	1	31	1	Fundamental II Complete	1	0	0	C2	1	0	0	9	7	9	7	7	0	3	0	0	0	28	0	107	106	109	112	109	59	58	57	61	57.5	Normal	0	33	33	33	33	0	84	83	83	83	Normal	0	61	Normal	0
220	0	32	1	Fundamental I Complete	0	0	0	C2	1	0	0	12	10	12	10	10	1	5	1	2	1	60	1	122	115	114	121	114	70	69	66	74	67.5	Normal	0	38.5	38.9	39	38.95	1	98.9	98.5	98.3	98.4	High	1	39	Low-HDL	1
221	0	46	2	Fundamental I Incomplete	0	0	0	D/E	2	0	0	13	11	10	8	9.5	1	5	1	1	1	57	1	125	131	140	127	127	62	60	62	64	61	prehypertension	1	38.5	38.5	38.5	38.5	1	98.5	98.5	99	98.75	High	1	48	Normal	0
222	1	35	1	Complete High School	2	2	1	C1	1	0	0	10.5	8.5	10.5	8.5	8.5	1	4	0	0	0	42.5	1	122	126	130	121	130	75	76	71	70	70	prehypertension	1	36	36.5	36.5	36.5	1	92.8	92.8	93	92.9	High	1	47	Low-HDL	1
223	0	58	3	Fundamental I Complete	0	0	0	C2	1	0	0	12	10	12	10	10	1	6	1	3	1	70	1	106	112	118	110	110	64	71	69	74	70	Hypertension - Medication	2	37.5	38	38	38	1	94	94.5	94	94.25	High	1	48	Normal	0
224	0	37	1	Fundamental I Complete	0	0	0	D/E	2	0	0	11	9	11	9	9	1	5	1	1	1	54	1	138	154	159	147	147	81	83	81	87	82	Stage 1 Hypertension	2	40.5	40.5	40.5	40.5	1	102.5	102.5	103	102.75	High	1	31	Low-HDL	1
225	0	39	1	Fundamental I Complete	0	0	0	C2	1	0	0	11	9	11	9	9	1	5	1	0	0	54	1	138	156	141	133	133	90	100	91	90	90	Stage 1 Hypertension	2	43	43.5	43.5	43.5	1	101	101	101	101	High	1	21	Low-HDL	1
226	0	37	1	Fundamental I Complete	0	0	0	D/E	2	0	0	11	9	11	9	9	1	5	1	1	1	54	1	150	156	159	152	159	89	80	82	83	81	Hypertension - Medication	2	39.5	39.5	39.5	39.5	1	98	98	98	98	High	1	60	Normal	0
227	0	29	0	Fundamental II Incomplete	1	2	1	D/E	2	0	0	10	8	10	8	8	0	6	1	3	1	56	1	122	132	131	129	131	77	75	75	76	75	Hypertension - Medication	2	42	42.8	43	42.9	1	105.5	105.4	105.3	105.35	High	1	58	Normal	0
228	1	40	1	Fundamental II Incomplete	1	0	0	C2	1	2	1	12	10	12	10	10	1	5	1	1	1	60	1	121	121	119	119	119	72	71	68	69	69.5	Normal	0	32.5	32.5	32	32.25	0	78	78	78	78	Normal	0	77	Normal	0
229	1	51	3	Fundamental I Incomplete	0	0	0	C1	1	0	0	10	8	10	8	8	0	4	0	0	0	40	0	138	135	129	117	117	77	82	76	71	71	Hypertension - Medication	2	37.8	37.8	38	37.9	1	97.5	98	97.5	97.75	High	1	52	Normal	0
230	0	44	2	Fundamental I Incomplete	0	0	0	C2	1	0	0	13	11	13.5	11.5	11.25	1	5	1	2	1	67.5	1	132	144	142	142	142	83	77	106	78	78	Stage 1 Hypertension	2	37	37.5	37	37.25	1	85	85.5	85.5	85.5	Normal	0	46	Normal	0
231	0	35	1	Fundamental I Incomplete	0	0	0	C2	1	0	0	16	14	13.5	11.5	12.75	1	6	1	3	1	89.25	1	125	128	132	119	132	83	80	85	84	84	prehypertension	1	36	36.8	36.8	36.8	1	88.5	89	89	89	Normal	0	33	Low-HDL	1
232	1	45	2	Fundamental I Complete	0	2	1	C1	1	0	0	10.5	8.5	10.5	8.5	8.5	1	4	0	0	0	42.5	1	115	122	110	115	115	76	72	71	78	71.5	Hypertension - Medication	2	34	34	34.2	34.1	0	76.5	77	77.5	77.25	Normal	0	49	Low-HDL	1
233	0	49	2	Fundamental I Complete	0	0	0	C2	1	0	0	11.5	9.5	11.5	9.5	9.5	1	5	1	1	1	57	1	159	159	175	171	171	105	102	100	100	101	Hypertension - Medication	2	42.3	42.5	42.5	42.5	1	101	101	101.8	101.4	High	1	35	Low-HDL	1
234	1	55	3	Fundamental I Complete	0	0	0	D/E	2	0	0	9	7	9	7	7	0	4	0	0	0	35	0	148	138	145	142	142	84	81	85	86	83	Stage 1 Hypertension	2	36.5	37	36.5	36.75	1	96.8	96.8	96.5	96.65	High	1	57	Normal	0
235	0	50	2	Fundamental I Incomplete	0	0	0	D/E	2	0	0	11.5	9.5	11.5	9.5	9.5	1	5	1	1	1	57	1	126	138	137	143	137	88	90	95	91	91	Stage 1 Hypertension	2	37.5	38	38	38	1	93	93	93	93	Normal	0	82	Normal	0
236	1	31	1	Incomplete high school	2	0	0	B2	0	0	0	15	13	15	13	13	1	6	1	3	1	91	1	117	115	110	112	112	70	72	74	68	73	Normal	0	34	34	34	34	0	92	93	92.5	92.75	High	1	54	Normal	0
237	0	58	3	Fundamental I Complete	0	0	0	C2	1	0	0	14	12	10	8	10	1	5	1	1	1	60	1	130	130	139	134	134	82	81	83	80	82	Hypertension - Medication	2	35.8	36	36	36	0	88.2	87.2	87.2	87.2	Normal	0	44	Normal	0
238	0	25	0	Complete High School	2	0	0	B2	0	0	0	11	9	10	8	8.5	1	5	1	1	1	51	1	136	130	136	137	137	53	56	48	52	52	prehypertension	1	39.7	40	40	40	1	93.5	92.5	92.5	92.5	Normal	0	51	Normal	0
239	1	22	0	Fundamental II Complete	1	0	0	C2	1	0	0	12.5	10.5	12.5	10.5	10.5	1	6	1	3	1	73.5	1	106	127	108	113	113	71	79	67	73	73	Normal	0	33	32.5	32.5	32.5	0	77.5	78.5	77.5	78	Normal	0	35	Low-HDL	1
240	1	21	0	Complete High School	2	0	0	B2	0	0	0	16	14	14	12	13	1	6	1	3	1	91	1	143	140	153	150	150	81	79	85	84	84	Stage 1 Hypertension	2	34.9	35.2	35.5	35.35	0	85	84	84.5	84.25	High	1	39	Low-HDL	1
241	1	30	0	Fundamental II Complete	1	0	0	C1	1	0	0	12	10	12	10	10	1	5	1	2	1	60	1	128	137	132	136	136	87	84	84	87	84	prehypertension	1	35.5	35	35	35	0	89.5	90	90	90	High	1	55	Normal	0
242	1	22	0	Fundamental II Complete	1	3	1	C2	1	0	0	10.5	8.5	10.5	8.5	8.5	1	6	1	3	1	59.5	1	120	110	117	116	116	79	88	76	78	78	Normal	0	37	37.5	37	37.25	1	99.5	101.5	102	101.75	High	1	68	Normal	0
243	1	36	1	Fundamental I Complete	0	0	0	D/E	2	0	0	11	9	11	9	9	1	4	0	0	0	45	1	105	104	95	92	92	64	70	72	62	71	Normal	0	34.5	34.5	34.5	34.5	0	84.5	85.5	84.5	85	High	1	58	Normal	0
244	1	30	0	Fundamental I Complete	0	0	0	C2	1	0	0	10	8	10	8	8	0	6	1	3	1	56	1	121	117	124	131	131	82	81	82	84	81.5	Hypertension - Medication	2	38	38	38	38	1	104	104.5	104.5	104.5	High	1	43	Low-HDL	1
245	1	57	3	Fundamental I Incomplete	0	0	0	C1	1	0	0	11	9	11	9	9	1	5	1	1	1	54	1	146	131	135	142	135	90	94	96	95	95	Hypertension - Medication	2	34.5	34.5	34.5	34.5	0	112	113	113	113	High	1	53	Normal	0
246	0	49	2	Fundamental I Complete	0	0	0	D/E	2	0	0	12	10	11	9	9.5	1	5	1	2	1	57	1	180	187	181	185	185	121	125	120	123	123	Hypertension - Medication	2	38.5	38.8	38.5	38.65	1	90	90.5	90.5	90.5	Normal	0	73	Normal	0
247	1	52	3	Fundamental I Incomplete	0	0	0	D/E	2	0	0	11	9	11	9	9	1	6	1	3	1	63	1	131	118	124	131	131	81	78	79	82	78.5	Hypertension - Medication	2	32.5	32.4	32.5	32.45	0	85.5	85.5	85.5	85.5	High	1	47	Low-HDL	1
248	0	47	2	Fundamental I Incomplete	0	0	0	C1	1	0	0	13	11	12.5	10.5	10.75	1	6	1	3	1	75.25	1	119	127	109	126	126	70	74	72	72	73	prehypertension	1	37.5	37.5	37.5	37.5	1	83.8	84	83.8	83.9	Normal	0	69	Normal	0
249	1	37	1	Fundamental I Complete	0	0	0	C2	1	4	1	12	10	12	10	10	1	4	0	0	0	50	1	100	105	104	105	104	56	57	57	57	57	Normal	0	37	36.5	36.5	36.5	1	98.3	98.2	98.8	98.5	High	1	83	Normal	0
250	0	53	3	Fundamental I Complete	0	0	0	D/E	2	0	0	16	14	16	14	14	1	6	1	0	0	98	1	124	118	123	108	108	76	85	77	71	71	Normal	0	37.5	38	38	38	1	97.5	98.9	98.9	98.9	High	1	46	Normal	0
251	0	36	1	Fundamental I Complete	0	2	1	C2	1	1	1	12	10	12	10	10	1	5	1	1	1	60	1	128	126	122	123	122	75	71	74	70	72.5	prehypertension	1	41	40.5	40.5	40.5	1	94	93.5	93.8	93.65	Normal	0	42	Normal	0
252	0	51	3	Fundamental I Complete	0	0	0	D/E	2	2	1	13.5	11.5	11.5	9.5	10.5	1	6	1	3	1	73.5	1	152	142	149	155	155	60	59	63	61	61	Stage 1 Hypertension	2	39	38.8	38.8	38.8	1	93.5	93.5	93	93.25	Normal	0	46	Normal	0
253	0	26	0	Fundamental I Complete	0	0	0	C1	1	1	1	13	11	13	11	11	1	5	1	1	1	66	1	131	128	134	136	136	73	70	68	73	69	prehypertension	1	36.5	36.5	36.5	36.5	1	81	81	81	81	Normal	0	36	Low-HDL	1
254	1	48	2	Fundamental I Complete	0	0	0	C2	1	0	0	13	11	13	11	11	1	5	1	0	0	66	1	126	119	118	119	118	67	66	64	66	65	Normal	0	33.5	33.5	33.8	33.65	0	76	77	77	77	Normal	0	55	Normal	0
255	1	20	0	Fundamental II Incomplete	1	0	0	D/E	2	0	0	11	9	10	8	8.5	1	4	0	0	0	42.5	1	118	101	109	103	103	66	71	67	69	69	Normal	0	32.5	32.5	32.5	32.5	0	75.5	75.5	75	75.25	Normal	0	46	Low-HDL	1
256	0	41	2	Fundamental I Complete	0	0	0	C1	1	0	0	11	9	11	9	9	1	4	0	0	0	45	1	136	153	134	132	132	72	76	78	75	77	prehypertension	1	42.5	41	41.5	41.25	1	108	108	109.2	108.6	High	1	39	Low-HDL	1
257	1	45	2	Fundamental I Incomplete	0	2	1	D/E	2	0	0	11	9	11	9	9	1	4	0	0	0	45	1	166	148	170	156	156	101	102	109	102	102	Stage 2 Hypertension	2	38	38	38	38	1	105.2	107	107	107	High	1	72	Normal	0
258	0	21	0	Complete High School	2	0	0	C1	1	0	0	11.5	9.5	11.5	9.5	9.5	1	5	1	0	0	57	1	123	132	136	133	136	64	72	71	69	71.5	prehypertension	1	36.2	36	36.1	36.05	0	81.2	81.2	81.2	81.2	Normal	0	60	Normal	0
259	1	25	0	Fundamental I Complete	0	3	1	D/E	2	0	0	15.5	13.5	15.5	13.5	13.5	1	6	1	0	0	94.5	1	118	110	107	111	107	61	61	65	65	63	Normal	0	32	32	31.8	31.9	0	69	69	69	69	Normal	0	40	Low-HDL	1
260	1	28	0	Fundamental I Complete	0	0	0	C2	1	0	0	11.5	9.5	11.5	9.5	9.5	1	5	1	2	1	57	1	129	119	120	116	120	70	72	76	79	74	Normal	0	39	39	39.2	39.1	1	104.8	104.5	104.5	104.5	High	1	52	Normal	0
261	1	31	1	Fundamental II Complete	1	2	1	C2	1	0	0	11	9	10	8	8.5	1	4	0	0	0	42.5	1	144	137	136	140	136	77	79	79	74	79	prehypertension	1	34	34	34.3	34.15	0	84	84	84	84	High	1	59	Normal	0
262	0	56	3	Fundamental I Complete	0	0	0	C2	1	0	0	13.5	11.5	13.5	11.5	11.5	1	6	1	3	1	80.5	1	111	114	114	116	114	67	71	69	70	70	Normal	0	38	39	38	38.5	1	92	92	92.5	92.25	Normal	0	68	Normal	0
263	0	53	3	Fundamental I Complete	0	0	0	C2	1	0	0	17	15	17	15	15	1	6	1	3	1	105	1	148	140	143	140	143	83	87	88	88	87.5	Stage 1 Hypertension	2	39.5	40	40	40	1	94	94	94	94	High	1	59	Normal	0
264	0	31	1	Fundamental I Complete	0	0	0	D/E	2	0	0	13	11	13	11	11	1	5	1	1	1	66	1	122	116	122	114	114	72	66	64	75	65	Normal	0	35	34	34.4	34.2	0	74	75	75	75	Normal	0	60	Normal	0
265	1	46	2	Fundamental I Complete	0	0	0	D/E	2	0	0	14	12	14	12	12	1	5	1	1	1	72	1	170	160	159	161	159	75	74	71	77	72.5	Stage 1 Hypertension	2	39	39.5	39.5	39.5	1	112	113	113.5	113.25	High	1	61	Normal	0
266	1	28	0	Fundamental I Complete	0	0	0	C2	1	0	0	13	11	12.5	10.5	10.75	1	5	1	0	0	64.5	1	127	125	140	118	118	73	71	74	76	72.5	Normal	0	33.5	33.5	33.2	33.35	0	80	79.5	80	79.75	Normal	0	42	Low-HDL	1
267	0	29	0	Fundamental I Complete	0	2	1	C2	1	0	0	9	7	10	8	7.5	0	5	1	1	1	45	1	179	161	156	159	159	99	90	93	96	91.5	Stage 1 Hypertension	2	41.5	42	41.8	41.9	1	92.8	92.2	92.5	92.35	Normal	0	65	Normal	0
268	1	27	0	Fundamental II Incomplete	1	0	0	C1	1	1	1	11.5	9.5	11.5	9.5	9.5	1	4	0	0	0	47.5	1	123	115	116	114	116	71	63	62	66	62.5	Normal	0	35	34.5	34.2	34.35	0	85.5	85.5	86	85.75	High	1	45	Low-HDL	1
269	1	51	3	Fundamental I Incomplete	0	0	0	C2	1	0	0	10.5	8.5	10.5	8.5	8.5	1	6	1	3	1	59.5	1	135	133	135	133	135	75	78	84	80	80	Hypertension - Medication	2	43	42.5	42.7	42.6	1	111	111	111.9	111.45	High	1	32	Low-HDL	1
270	0	47	2	Fundamental II Incomplete	1	0	0	C1	1	0	0	15	13	12.5	10.5	11.75	1	5	1	0	0	70.5	1	141	146	135	139	139	76	84	68	81	81	prehypertension	1	38	38	38.5	38.25	1	87.5	87.7	87.5	87.6	Normal	0	42	Normal	0
271	1	36	1	Fundamental I Complete	0	0	0	D/E	2	1	1	12.5	10.5	12.5	10.5	10.5	1	4	0	0	0	52.5	1	104	107	98	99	99	67	65	68	64	66.5	Normal	0	35.5	35	35	35	0	86.5	86	86	86	High	1	63	Normal	0
272	0	44	2	Fundamental I Complete	0	0	0	B1	0	0	0	10	8	8	6	7	0	5	1	1	1	42	1	131	132	136	126	136	82	87	92	86	86	prehypertension	1	41	41	42	41.5	1	109	109.5	110	109.75	High	1	48	Normal	0
273	0	34	1	Fundamental II Complete	1	2	1	B2	0	0	0	12.5	10.5	12.5	10.5	10.5	1	6	1	3	1	73.5	1	133	130	131	133	131	66	64	63	66	63.5	prehypertension	1	34.5	35	35	35	0	79.5	79.5	79.5	79.5	Normal	0	55	Normal	0
274	0	34	1	Fundamental II Complete	1	0	0	C2	1	0	0	14	12	12	10	11	1	6	1	0	0	77	1	144	136	135	142	135	77	79	79	81	79	prehypertension	1	41.5	42	42	42	1	101.2	101.2	101.2	101.2	High	1	26	Low-HDL	1
275	0	38	1	Fundamental I Complete	0	5	1	C2	1	0	0	14	12	12	10	11	1	6	1	0	0	77	1	109	107	109	112	109	65	69	69	73	69	Normal	0	35	35	35	35	0	78	78	78	78	Normal	0	60	Normal	0
276	1	41	2	Fundamental I Complete	0	0	0	D/E	2	0	0	11	9	11	9	9	1	5	1	1	1	54	1	135	128	127	130	127	69	68	74	77	77	prehypertension	1	34	34	34	34	0	83.5	82	83.5	82.75	Normal	0	44	Low-HDL	1
277	0	28	0	Fundamental I Complete	0	0	0	D/E	2	0	0	13	11	13	11	11	1	5	1	1	1	66	1	142	160	148	149	149	72	72	67	78	78	Stage 1 Hypertension	2	40	40	40.3	40.15	1	97	97	97	97	High	1	39	Low-HDL	1
278	0	56	3	Fundamental I Complete	0	0	0	C1	1	0	0	12	10	12	10	10	1	5	1	1	1	60	1	136	122	127	120	120	86	75	77	76	76	Normal	0	35.2	35.2	35.5	35.35	0	84.5	84.2	84.2	84.2	Normal	0	60	Normal	0
279	0	42	2	Fundamental I Complete	0	0	0	C2	1	0	0	17	15	17	15	15	1	6	1	3	1	105	1	134	125	131	129	129	87	77	80	77	78.5	prehypertension	1	41.8	42.3	43.5	42.9	1	109	108.8	108.8	108.8	High	1	40	Normal	0
280	1	43	2	Fundamental I Complete	0	0	0	D/E	2	0	0	12	10	12	10	10	1	5	1	1	1	60	1	145	142	143	149	143	79	78	90	87	87	Stage 1 Hypertension	2	39.8	39.8	40	39.9	1	111	111	111	111	High	1	55	Normal	0
281	1	45	2	Fundamental I Complete	0	0	0	D/E	2	0	0	11.5	9.5	11.5	9.5	9.5	1	5	1	2	1	57	1	129	124	157	128	128	78	80	81	74	80.5	Hypertension - Medication	2	34	34.2	34	34.1	0	87	86	86	86	High	1	56	Normal	0
282	1	53	3	Fundamental I Complete	0	0	0	D/E	2	1	1	12.5	10.5	12.5	10.5	10.5	1	4	0	0	0	52.5	1	157	150	152	150	152	102	96	95	101	95.5	Stage 1 Hypertension	2	33.5	34	34	34	0	87	86.8	86.8	86.8	High	1	44	Low-HDL	1
283	1	42	2	Fundamental I Complete	0	0	0	C1	1	0	0	11.5	9.5	10.5	8.5	9	1	4	0	0	0	45	1	150	160	149	142	142	83	86	83	74	84.5	Stage 1 Hypertension	2	38.5	38	38	38	1	114	114	114	114	High	1	48	Low-HDL	1
284	1	36	1	Fundamental I Complete	0	0	0	D/E	2	0	0	10	8	10	8	8	0	4	0	0	0	40	0	112	112	125	112	112	74	73	66	70	70	Normal	0	31	31	31	31	0	71	70.8	70.8	70.8	Normal	0	51	Normal	0
285	1	42	2	Fundamental I Complete	0	0	0	D/E	2	0	0	12	10	12	10	10	1	4	0	0	0	50	1	126	111	119	100	100	58	59	59	59	59	Normal	0	36.8	37	37	37	1	93	93.5	93.5	93.5	High	1	68	Normal	0
286	0	37	1	Fundamental I Complete	0	0	0	C2	1	0	0	12	10	11.5	9.5	9.75	1	5	1	1	1	58.5	1	110	107	120	126	126	54	60	61	61	60.5	prehypertension	1	37.2	37.2	37.4	37.3	1	89	89.5	89.5	89.5	Normal	0	52	Normal	0
287	0	41	2	Fundamental I Complete	0	0	0	C2	1	0	0	12	10	10	8	9	1	4	0	0	0	45	1	150	141	144	134	144	89	90	89	93	89.5	Stage 1 Hypertension	2	43.5	43.5	43.5	43.5	1	104	104.4	104.5	104.45	High	1	55	Normal	0
288	0	48	2	Fundamental I Complete	0	0	0	C2	1	0	0	12	10	12	10	10	1	5	1	1	1	60	1	116	118	115	114	115	69	65	71	68	68	Normal	0	33.5	33.2	33.2	33.2	0	72.5	72.5	72.3	72.4	Normal	0	58	Normal	0
289	1	44	2	Fundamental I Incomplete	0	0	0	D/E	2	1	1	11	9	5	3	6	0	4	0	0	0	30	0	119	102	100	102	100	60	59	69	64	64	Normal	0	35	35	34.8	34.9	0	113	113	113	113	High	1	35	Low-HDL	1
290	0	54	3	Fundamental II Complete	1	0	0	D/E	2	1	1	11	9	9	7	8	0	4	0	0	0	40	0	133	122	147	125	125	83	71	80	77	77	Hypertension - Medication	2	44.8	44.9	44.9	44.9	1	121	121.2	121.2	121.2	High	1	60	Normal	0
291	0	33	1	Fundamental I Complete	0	0	0	C2	1	2	1	12.5	10.5	12.5	10.5	10.5	1	5	1	1	1	63	1	148	150	145	144	144	75	73	72	76	72.5	Stage 1 Hypertension	2	37.5	37.5	37.5	37.5	1	89	89	89.3	89.15	Normal	0	51	Normal	0
292	0	52	3	Fundamental I Complete	0	0	0	D/E	2	0	0	11	9	11	9	9	1	5	1	1	1	54	1	115	123	119	114	119	64	62	64	64	63	Normal	0	34	34.2	34.5	34.35	0	76.5	76.5	76.3	76.4	Normal	0	60	Normal	0
293	1	29	0	Fundamental I Complete	0	0	0	C2	1	2	1	11	9	11	9	9	1	5	1	0	0	54	1	119	121	122	112	122	68	65	68	69	66.5	Hypertension - Medication	2	36.5	36.5	36.2	36.35	1	113.7	114.2	114.5	114.35	High	1	51	Normal	0
294	0	26	0	Fundamental I Complete	0	0	0	D/E	2	0	0	14	12	14	12	12	1	5	1	1	1	72	1	147	147	134	143	143	52	58	47	54	54	Stage 1 Hypertension	2	34	34	34	34	0	74	73.8	74	73.9	Normal	0	40	Normal	0
295	0	29	0	Fundamental I Complete	0	0	0	C2	1	0	0	11.5	9.5	11.5	9.5	9.5	1	4	0	0	0	47.5	1	127	134	136	135	136	54	59	63	59	61	prehypertension	1	37.5	37.5	37.5	37.5	1	86.8	86.8	87	86.9	Normal	0	54	Normal	0
296	0	53	3	Fundamental I Complete	0	0	0	C2	1	0	0	12.5	10.5	12	10	10.25	1	6	1	3	1	71.75	1	120	114	116	115	116	64	63	59	59	61	Normal	0	39.5	39.5	39.8	39.65	1	83	83.5	83.5	83.5	Normal	0	56	Normal	0
297	1	35	1	Fundamental I Complete	0	0	0	D/E	2	6	1	11	9	11	9	9	1	5	1	1	1	54	1	111	109	105	102	105	60	58	60	60	59	Normal	0	35	35	35	35	0	104.5	104.3	104.3	104.3	High	1	56	Normal	0
298	1	31	1	Fundamental I Incomplete	0	2	1	D/E	2	1	1	6	4	6	4	4	0	4	0	0	0	20	0	140	120	120	116	120	78	68	67	71	67.5	Normal	0	32.5	32.8	32.5	32.65	0	74.9	74.5	74.5	74.5	Normal	0	64	Normal	0
299	0	40	1	Fundamental I Complete	0	0	0	D/E	2	0	0	13.5	11.5	13	11	11.25	1	6	1	3	1	78.75	1	144	138	136	126	136	69	70	71	69	70.5	Hypertension - Medication	2	42	41.8	41.8	41.8	1	95	96	96.5	96.25	High	1	42	Normal	0
300	0	30	0	Fundamental I Complete	0	0	0	D/E	2	1	1	10.5	8.5	10	8	8.25	1	5	1	1	1	49.5	1	125	123	131	127	127	86	85	89	85	87	prehypertension	1	39.5	39.7	39.5	39.6	1	90.4	90.2	90	90.1	Normal	0	32	Low-HDL	1
301	1	33	1	Fundamental II Complete	1	0	0	D/E	2	0	0	11	9	11	9	9	1	5	1	1	1	54	1	104	107	104	101	104	62	62	64	66	63	Normal	0	35	35.7	35.5	35.6	0	79.5	79.5	80	79.75	Normal	0	50	Normal	0
302	0	26	0	Fundamental II Complete	1	0	0	D/E	2	1	1	13	11	13	11	11	1	5	1	1	1	66	1	96	100	102	94	102	48	50	58	52	52	Normal	0	33.5	33.5	33.8	33.65	0	66.7	66.8	66.8	66.8	Normal	0	58	Normal	0
303	0	54	3	Fundamental II Incomplete	1	0	0	C1	1	0	0	10	8	11	9	8.5	1	5	1	1	1	51	1	149	145	146	131	146	83	87	85	84	86	Hypertension - Medication	2	39.7	39.5	39.3	39.4	1	91	91	90.8	90.9	Normal	0	81	Normal	0
304	0	39	1	Fundamental I Complete	0	0	0	D/E	2	1	1	11	9	11	9	9	1	5	1	1	1	54	1	135	132	130	148	130	73	79	78	79	78.5	prehypertension	1	38.5	38	38	38	1	83	83	83	83	Normal	0	68	Normal	0
305	1	34	1	Fundamental I Complete	0	0	0	C2	1	0	0	14.5	12.5	8	6	9.25	1	6	1	3	1	64.75	1	139	126	128	125	128	73	71	72	72	71.5	Hypertension - Medication	2	35.6	35.6	36	35.8	0	93	93.4	93.5	93.45	High	1	41	Low-HDL	1
306	1	26	0	Fundamental II Incomplete	1	0	0	D/E	2	0	0	12.5	10.5	12.5	10.5	10.5	1	5	1	1	1	63	1	116	125	119	109	109	79	65	71	72	72	Normal	0	33.8	33.8	33.6	33.7	0	80.5	81	82	81.5	Normal	0	57	Normal	0
307	0	29	0	Fundamental I Complete	0	0	0	D/E	2	1	1	11	9	11	9	9	1	5	1	1	1	54	1	125	125	124	120	124	67	68	71	65	69.5	prehypertension	1	36.5	36.5	36.5	36.5	1	82	82	82.3	82.15	Normal	0	77	Normal	0
308	0	56	3	Fundamental I Incomplete	0	0	0	C2	1	0	0	12	10	9.5	7.5	8.75	1	5	1	0	0	52.5	1	165	149	151	156	151	92	81	81	86	81	Hypertension - Medication	2	36	36	36	36	0	81	81	81	81	Normal	0	70	Normal	0
309	0	35	1	Fundamental I Complete	0	0	0	D/E	2	0	0	12	10	10	8	9	1	6	1	0	0	63	1	153	131	180	136	136	73	71	80	75	75	prehypertension	1	35	35	35	35	0	79.5	79.5	79.3	79.4	Normal	0	50	Normal	0
311	0	33	1	Fundamental I Complete	0	0	0	C2	1	0	0	11.5	9.5	11.5	9.5	9.5	1	5	1	0	0	57	1	119	124	117	122	122	66	69	56	74	74	prehypertension	1	36.8	36.6	36.8	36.7	1	82.7	82.2	82.2	82.2	Normal	0	44	Normal	0
312	1	39	1	Fundamental II Complete	1	0	0	D/E	2	1	1	6.5	4.5	7	5	4.75	0	4	0	0	0	23.75	0	111	118	108	121	121	67	75	73	69	74	prehypertension	1	33.5	33.5	33.5	33.5	0	91.2	91.2	91.3	91.25	High	1	46	Low-HDL	1
313	1	25	0	Fundamental II Incomplete	1	0	0	C2	1	0	0	12.3	10.3	10.8	8.8	9.55	1	5	1	0	0	57.3	1	147	129	157	139	139	100	87	92	96	96	Stage 1 Hypertension	2	31	31	31	31	0	68.9	68.5	68.5	68.5	Normal	0	69	Normal	0
314	0	41	2	Fundamental I Complete	0	0	0	C2	1	0	0	15	13	15	13	13	1	5	1	1	1	78	1	124	122	111	121	121	63	59	61	64	60	prehypertension	1	35.5	35.2	35.4	35.3	0	74.5	74.5	74.8	74.65	Normal	0	49	Normal	0
315	0	44	2	Fundamental II Incomplete	1	0	0	B2	0	0	0	10.5	8.5	10	8	8.25	1	5	1	0	0	49.5	1	122	114	127	124	124	81	86	73	68	68	prehypertension	1	38	38	38	38	1	99	99	98.5	98.75	High	1	45	Normal	0
316	1	26	0	Fundamental I Incomplete	0	0	0	C2	1	0	0	12.5	10.5	11.5	9.5	10	1	6	1	3	1	70	1	125	124	120	119	120	61	67	65	70	66	Normal	0	32	31.7	31.5	31.6	0	68.5	68.5	68.5	68.5	Normal	0	53	Normal	0
317	1	50	2	Fundamental I Complete	0	0	0	C1	1	0	0	11	9	11	9	9	1	4	0	0	0	45	1	131	136	124	145	145	79	82	79	73	80.5	Stage 1 Hypertension	2	35	34.9	35	34.95	0	91	92	92	92	High	1	35	Low-HDL	1
318	0	44	2	Fundamental I Complete	0	0	0	C1	1	1	1	12	10	11	9	9.5	1	5	1	0	0	57	1	125	115	123	122	122	84	75	89	80	80	prehypertension	1	35.2	35.2	35	35.1	0	83	83.2	83	83.1	Normal	0	42	Normal	0
319	1	48	2	Fundamental I Complete	0	0	0	C2	1	1	1	12.5	10.5	12	10	10.25	1	5	1	1	1	61.5	1	123	109	121	117	117	78	67	74	72	72	Hypertension - Medication	2	34.5	35	35	35	0	89.5	89.8	89.8	89.8	High	1	51	Normal	0
320	1	37	1	Fundamental I Complete	0	0	0	D/E	2	1	1	12	10	11	9	9.5	1	4	0	0	0	47.5	1	117	114	120	116	116	72	66	80	67	67	Normal	0	34.8	35	35	35	0	84.3	84	84.2	84.1	High	1	30	Low-HDL	1
321	0	40	1	Fundamental I Complete	0	0	0	C2	1	1	1	12	10	12	10	10	1	5	1	0	0	60	1	126	120	127	119	119	78	78	80	76	79	Normal	0	36	35.5	35.7	35.6	0	76	76.5	76.5	76.5	Normal	0	44	Normal	0
322	1	32	1	Fundamental I Complete	0	0	0	C2	1	0	0	11	9	11	9	9	1	6	1	3	1	63	1	106	103	104	103	104	60	54	58	52	56	Normal	0	31	31.2	31.5	31.35	0	73	73	73.5	73.25	Normal	0	42	Low-HDL	1
323	0	37	1	Fundamental I Complete	0	0	0	C2	1	0	0	12	10	12	10	10	1	5	1	1	1	60	1	160	142	147	140	140	100	92	98	101	101	Stage 2 Hypertension	2	39.5	39.5	39.5	39.5	1	96	96	96	96	High	1	65	Normal	0
324	0	25	0	Fundamental I Complete	0	0	0	C2	1	0	0	13	11	13	11	11	1	5	1	1	1	66	1	156	151	148	147	148	70	65	64	68	64.5	Stage 1 Hypertension	2	41	40.8	40.7	40.75	1	83.9	85	84	84.5	Normal	0	41	Normal	0
325	1	56	3	Fundamental I Incomplete	0	5	1	D/E	2	0	0	11	9	11	9	9	1	4	0	0	0	45	1	112	113	110	118	110	65	66	73	77	77	Normal	0	34.5	34.6	34.8	34.7	0	92	91.5	92	91.75	High	1	60	Normal	0
326	0	26	0	Complete High School	2	2	1	B1	0	1	1	16	14	16	14	14	1	6	1	3	1	98	1	143	139	133	134	134	69	69	72	68	70.5	Hypertension - Medication	2	40.5	40.7	40.5	40.6	1	104.5	105	104.5	104.75	High	1	39	Low-HDL	1
327	1	29	0	Fundamental I Complete	0	0	0	D/E	2	0	0	11.5	9.5	11.5	9.5	9.5	1	4	0	0	0	47.5	1	112	112	114	112	114	68	65	70	67	67	Normal	0	34	34	34.2	34.1	0	84	85	86	85.5	High	1	62	Normal	0
328	1	43	2	Fundamental I Complete	0	0	0	C2	1	0	0	12	10	11	9	9.5	1	4	0	0	0	47.5	1	114	122	114	117	117	53	57	55	62	56	Normal	0	34.5	34.8	34.8	34.8	0	95.5	97	97	97	High	1	58	Normal	0
329	1	41	2	Fundamental I Complete	0	0	0	D/E	2	0	0	12	10	10.5	8.5	9.25	1	5	1	0	0	55.5	1	148	128	137	127	127	83	82	84	78	83	Hypertension - Medication	2	34	33.7	34	33.85	0	79.8	80.5	80	80.25	Normal	0	56	Normal	0
330	1	23	0	Complete High School	2	0	0	D/E	2	0	0	12.5	10.5	12.5	10.5	10.5	1	3	0	0	0	42	1	99	100	105	113	113	57	62	59	78	60.5	Normal	0	32.1	31.9	32.4	32.15	0	72	71.5	71.7	71.6	Normal	0	57	Normal	0
331	0	39	1	Fundamental II Incomplete	1	0	0	D/E	2	0	0	12	10	9	7	8.5	1	5	1	0	0	51	1	128	128	120	121	121	64	72	67	71	71	prehypertension	1	40.5	40.8	40.8	40.8	1	92.5	92.5	92	92.25	Normal	0	40	Normal	0
332	1	54	3	Fundamental I Complete	0	0	0	D/E	2	0	0	12	10	12	10	10	1	5	1	1	1	60	1	105	108	106	108	106	69	62	65	64	63.5	Normal	0	31.5	32	32	32	0	79	79.5	79.5	79.5	Normal	0	73	Normal	0
333	0	49	2	Fundamental I Complete	0	0	0	D/E	2	0	0	11.5	9.5	11.5	9.5	9.5	1	5	1	1	1	57	1	134	137	134	133	134	70	80	77	76	78.5	prehypertension	1	37	37.5	37.5	37.5	1	88.5	88.5	89	88.75	Normal	0	54	Normal	0
334	1	28	0	Fundamental II Complete	1	0	0	B2	0	0	0	12	10	12	10	10	1	5	1	1	1	60	1	114	110	105	100	100	68	68	71	68	69.5	Normal	0	31.5	31.5	31.5	31.5	0	69.5	69.5	69.5	69.5	Normal	0	52	Normal	0
335	0	25	0	Fundamental II Incomplete	1	0	0	D/E	2	0	0	11	9	11	9	9	1	4	0	0	0	45	1	118	120	119	119	119	60	54	60	61	61	Normal	0	35	35	34.5	34.75	0	74.2	74.2	74	74.1	Normal	0	75	Normal	0
336	1	40	1	Fundamental I Complete	0	0	0	C2	1	0	0	12.5	10.5	10.5	8.5	9.5	1	5	1	1	1	57	1	117	116	111	113	113	58	61	60	61	60.5	Normal	0	34.8	34.8	34.8	34.8	0	92	91	91	91	High	1	57	Normal	0
337	0	37	1	Fundamental I Complete	0	0	0	D/E	2	1	1	10.75	8.75	10.75	8.75	8.75	1	5	1	1	1	52.5	1	143	142	140	134	140	75	81	82	84	81.5	Stage 1 Hypertension	2	39.5	39.4	39.4	39.4	1	92.5	92.6	92.7	92.65	Normal	0	64	Normal	0
338	0	54	3	Fundamental I Incomplete	0	0	0	C2	1	0	0	11.5	9.5	11.5	9.5	9.5	1	5	1	1	1	57	1	131	125	130	137	137	79	69	76	74	74	prehypertension	1	38.9	39	39	39	1	85	85	84.6	84.8	Normal	0	68	Normal	0
339	1	45	2	Fundamental I Complete	0	0	0	D/E	2	0	0	12.5	10.5	12.5	10.5	10.5	1	6	1	0	0	73.5	1	121	122	120	127	120	71	73	70	66	71.5	Hypertension - Medication	2	34.4	34.5	34.4	34.45	0	95.5	97	97	97	High	1	71	Normal	0
340	1	26	0	Complete High School	2	0	0	C2	1	0	0	13	11	11	9	10	1	4	0	0	0	50	1	110	108	107	107	107	68	62	63	65	62.5	Normal	0	29.8	29.8	29.9	29.85	0	66	66	66	66	Normal	0	51	Normal	0
341	1	42	2	Fundamental I Complete	0	0	0	D/E	2	0	0	10.5	8.5	10.5	8.5	8.5	1	4	0	0	0	42.5	1	148	132	130	144	130	84	87	86	81	86.5	prehypertension	1	33	32.9	33	32.95	0	75.5	75.5	76	75.75	Normal	0	87	Normal	0
342	1	30	0	Fundamental II Incomplete	1	0	0	C2	1	0	0	10.5	8.5	10.5	8.5	8.5	1	4	0	0	0	42.5	1	116	110	113	114	113	59	59	60	61	59.5	Normal	0	32	32	32.3	32.15	0	70	69.5	69.5	69.5	Normal	0	48	Low-HDL	1
343	0	33	1	Fundamental II Incomplete	1	0	0	B2	0	0	0	13	11	11	9	10	1	5	1	1	1	60	1	116	116	117	112	117	58	57	58	55	57.5	Normal	0	34.5	34.8	35	34.9	0	83	83	83.5	83.25	Normal	0	53	Normal	0
344	0	22	0	Fundamental II Complete	1	0	0	D/E	2	1	1	15	13	15	13	13	1	5	1	1	1	78	1	106	117	115	115	115	58	72	72	72	72	Normal	0	35	34.7	35	34.85	0	68.4	68	68	68	Normal	0	41	Normal	0
345	0	49	2	Fundamental I Complete	0	0	0	C2	1	0	0	12	10	12	10	10	1	5	1	0	0	60	1	167	162	144	144	144	85	85	74	85	85	Stage 1 Hypertension	2	37	36.8	37	36.9	1	96	94	95.5	94.75	High	1	72	Normal	0
346	1	49	2	Fundamental I Complete	0	0	0	C2	1	1	1	13	11	12	10	10.5	1	5	1	1	1	63	1	178	189	195	201	201	80	84	93	93	93	Hypertension - Medication	2	34.5	34.2	34.8	34.5	0	92.5	92	92	92	High	1	70	Normal	0
347	0	38	1	Fundamental I Complete	0	0	0	C2	1	0	0	13	11	10	8	9.5	1	5	1	0	0	57	1	156	154	150	147	150	65	75	83	72	72	Stage 1 Hypertension	2	37.5	35.7	37.5	36.6	1	77	76.5	76.5	76.5	Normal	0	49	Normal	0
348	1	52	3	Fundamental I Complete	0	0	0	C2	1	0	0	12	10	12	10	10	1	4	0	0	0	50	1	178	175	178	162	178	116	124	119	124	124	Stage 3 Hypertension	2	34.5	35	35.5	35.25	0	108	109.5	110.5	110	High	1	72	Normal	0
349	0	25	0	Incomplete high school	2	0	0	C2	1	0	0	12.5	10.5	12.5	10.5	10.5	1	5	1	1	1	63	1	109	110	113	116	113	49	51	53	53	52	Normal	0	38	37.5	37.5	37.5	1	79	80	80	80	Normal	0	41	Normal	0
350	0	58	3	Fundamental I Incomplete	0	0	0	B2	0	0	0	12	10	12	10	10	1	5	1	0	0	60	1	112	131	127	120	127	69	72	67	65	65	prehypertension	1	37	37	37.3	37.15	1	91	91.8	91.2	91.5	Normal	0	49	Normal	0
351	0	55	3	Fundamental I Complete	0	0	0	C1	1	0	0	12	10	12	10	10	1	5	1	1	1	60	1	151	145	154	142	142	86	88	85	85	86.5	Stage 1 Hypertension	2	40	39.5	39.5	39.5	1	101.2	101.2	101.2	101.2	High	1	52	Normal	0
352	0	51	3	Fundamental I Complete	0	0	0	C2	1	0	0	12	10	11.5	9.5	9.75	1	5	1	1	1	58.5	1	167	159	155	159	155	94	87	91	85	89	Hypertension - Medication	2	44.5	44.5	44.5	44.5	1	126.5	126.7	126.7	126.7	High	1	30	Low-HDL	1
353	0	30	0	Fundamental II Complete	1	0	0	C2	1	0	0	11	9	11	9	9	1	4	0	0	0	45	1	121	123	115	117	117	65	58	61	62	59.5	Normal	0	36.2	36	36	36	0	76.8	77	76.5	76.75	Normal	0	57	Normal	0
354	1	22	0	Fundamental II Incomplete	1	0	0	D/E	2	1	1	12.5	10.5	12	10	10.25	1	4	0	0	0	51.25	1	121	115	116	131	116	65	67	62	106	106	Stage 2 Hypertension	2	33	33.2	33.2	33.2	0	77.8	77.8	78	77.9	Normal	0	44	Low-HDL	1
355	1	38	1	Fundamental I Complete	0	0	0	D/E	2	0	0	11	9	11	9	9	1	4	0	0	0	45	1	125	129	131	114	131	67	72	71	76	71.5	prehypertension	1	31.2	31.5	31.5	31.5	0	69.5	69	69	69	Normal	0	49	Low-HDL	1
356	0	45	2	Fundamental I Incomplete	0	0	0	C2	1	0	0	13	11	13	11	11	1	6	1	3	1	77	1	143	139	138	144	138	83	89	84	87	87	prehypertension	1	35.5	35.5	35.5	35.5	0	79	79	79	79	Normal	0	48	Normal	0
357	1	48	2	Fundamental I Complete	0	0	0	D/E	2	0	0	12	10	12	10	10	1	4	0	0	0	50	1	144	143	148	143	143	68	69	67	72	68	Stage 1 Hypertension	2	32.5	32.7	32.5	32.6	0	83	83.5	83.5	83.5	Normal	0	78	Normal	0
358	1	46	2	Fundamental I Complete	0	0	0	D/E	2	0	0	11.25	9.25	11.25	9.25	9.25	1	4	0	0	0	46.25	1	146	147	148	136	148	81	83	85	81	84	Hypertension - Medication	2	35.5	35	35.2	35.1	0	87	86.5	86.5	86.5	High	1	37	Low-HDL	1
359	0	35	1	Fundamental I Complete	0	2	1	C2	1	0	0	12	10	10	8	9	1	5	1	0	0	54	1	122	130	134	118	134	72	75	77	74	76	prehypertension	1	33.8	33.5	33.8	33.65	0	72.8	73	73	73	Normal	0	61	Normal	0
360	1	41	2	Fundamental I Complete	0	0	0	D/E	2	1	1	12	10	12	10	10	1	5	1	1	1	60	1	123	119	115	115	115	66	67	69	69	68	Normal	0	33	33	33	33	0	96	96	95	95.5	High	1	63	Normal	0
361	0	39	1	Fundamental I Complete	0	0	0	D/E	2	0	0	12.5	10.5	12.5	10.5	10.5	1	4	0	0	0	52.5	1	151	150	139	150	150	98	103	100	102	101.5	Stage 2 Hypertension	2	38	38	38	38	1	94.3	94.35	93.8	94.075	High	1	71	Normal	0
362	1	26	0	Fundamental II Complete	1	0	0	D/E	2	0	0	11.5	9.5	11.5	9.5	9.5	1	4	0	0	0	47.5	1	117	113	113	124	113	65	67	64	68	65.5	Normal	0	36	36.5	36	36.25	1	82	83.5	83.5	83.5	Normal	0	62	Normal	0
363	1	33	1	Fundamental I Complete	0	0	0	B2	0	0	0	12	10	11	9	9.5	1	5	1	0	0	57	1	143	148	132	128	128	79	79	76	25	77.5	prehypertension	1	35.2	35	35	35	0	80	80.5	80.5	80.5	Normal	0	66	Normal	0
364	0	20	0	Fundamental II Complete	1	0	0	B2	0	0	0	11.5	9.5	11.5	9.5	9.5	1	5	1	1	1	57	1	112	109	112	119	112	60	61	54	54	54	Normal	0	36.2	36.5	36	36.25	1	79.2	79.2	79.2	79.2	Normal	0	41	Normal	0
365	0	29	0	Fundamental I Complete	0	0	0	C2	1	0	0	12	10	12	10	10	1	6	1	3	1	70	1	153	141	137	140	137	55	72	67	70	70	prehypertension	1	37.5	38	38	38	1	84	84.2	84.2	84.2	Normal	0	41	Normal	0
366	1	49	2	Fundamental I Complete	0	0	0	D/E	2	0	0	11	9	11	9	9	1	4	0	0	0	45	1	155	147	147	135	147	85	79	74	75	75	Stage 1 Hypertension	2	33	33	33.2	33.1	0	85.5	85.5	85.7	85.6	High	1	57	Normal	0
367	1	38	1	Fundamental I Complete	0	0	0	D/E	2	4	1	12	10	12	10	10	1	4	0	0	0	50	1	113	108	109	109	109	63	66	66	65	66	Normal	0	30	30	30	30	0	69.2	69.3	69.2	69.25	Normal	0	67	Normal	0
368	0	38	1	Fundamental I Complete	0	0	0	B2	0	0	0	16	14	11	9	11.5	1	2	0	1	1	34.5	0	128	136	135	123	135	69	77	70	73	73	prehypertension	1	44.2	44	44	44	1	116.2	116	116	116	High	1	32	Low-HDL	1
369	0	53	3	Fundamental I Complete	0	0	0	C2	1	0	0	12	10	11	9	9.5	1	5	1	0	0	57	1	147	134	133	136	133	75	67	75	68	68	prehypertension	1	39.8	39.8	39.8	39.8	1	101	100.9	100.9	100.9	High	1	48	Normal	0
370	0	54	3	Fundamental I Incomplete	0	1	1	C2	1	1	1	10.5	8.5	10.5	8.5	8.5	1	5	1	1	1	51	1	125	126	127	125	127	77	74	78	71	76	prehypertension	1	36.2	36.2	36.3	36.25	1	82.5	82	82	82	Normal	0	45	Normal	0
371	1	24	0	Incomplete high school	2	0	0	D/E	2	0	0	11.5	9.5	11.5	9.5	9.5	1	5	1	1	1	57	1	122	126	122	128	122	62	62	58	58	60	prehypertension	1	31.9	31.9	31.8	31.85	0	76.5	77	77	77	Normal	0	48	Low-HDL	1
373	0	21	0	Fundamental II Complete	1	0	0	C1	1	0	0	1.5	1.5	11.5	9.5	5.5	0	5	1	0	0	33	0	139	129	133	138	133	75	74	65	79	79	prehypertension	1	36	36.5	36.5	36.5	1	86	85.9	86	85.95	Normal	0	49	Normal	0
374	0	29	0	Fundamental II Complete	1	0	0	D/E	2	0	0	11	9	11	9	9	1	5	1	1	1	54	1	148	140	134	126	126	70	68	70	70	69	prehypertension	1	41	40.8	41	40.9	1	89	88	89	88.5	Normal	0	42	Normal	0
375	1	55	3	Fundamental I Incomplete	0	0	0	D/E	2	0	0	8	6	8	6	6	0	5	1	1	1	36	0	146	146	150	141	150	96	95	94	94	94.5	Hypertension - Medication	2	40.8	40.8	41	40.9	1	115.5	116	116	116	High	1	57	Normal	0
376	0	29	0	Fundamental II Incomplete	1	0	0	C1	1	0	0	11.5	9.5	11.5	9.5	9.5	1	5	1	1	1	57	1	141	141	149	141	141	72	75	74	74	74.5	Stage 1 Hypertension	2	39.2	39.5	39	39.25	1	98	98	97.8	97.9	High	1	40	Normal	0
377	1	44	2	Fundamental I Complete	0	0	0	D/E	2	0	0	11.5	9.5	11.5	9.5	9.5	1	4	0	3	1	47.5	1	131	129	125	115	125	83	77	79	77	78	Hypertension - Medication	2	33.5	33.5	33.5	33.5	0	77.5	78.5	78.5	78.5	Normal	0	55	Normal	0
378	1	49	2	Fundamental I Incomplete	0	0	0	D/E	2	0	0	12.5	10.5	12.5	10.5	10.5	1	4	0	0	0	52.5	1	154	152	148	144	148	90	89	88	89	88.5	Stage 1 Hypertension	2	31.7	31.8	32	31.9	0	71.8	72	71.6	71.8	Normal	0	64	Normal	0
379	0	36	1	Fundamental II Complete	1	0	0	D/E	2	0	0	12.5	10.5	13	11	10.75	1	6	1	3	1	75.25	1	135	125	127	128	127	68	75	73	73	74	prehypertension	1	36.2	36.2	36.2	36.2	0	73.5	73.5	74	73.75	Normal	0	65	Normal	0
380	1	31	1	Fundamental I Complete	0	0	0	D/E	2	0	0	12.5	10.5	12.5	10.5	10.5	1	5	1	0	0	63	1	118	118	111	114	114	63	64	59	64	64	Normal	0	34.2	34.5	34.5	34.5	0	89	92	92	92	High	1	61	Normal	0
381	0	43	2	Fundamental I Complete	0	0	0	B2	0	0	0	12.5	10.5	9.5	7.5	9	1	5	1	1	1	54	1	145	149	141	142	142	79	94	86	89	89	Stage 1 Hypertension	2	40.8	40.5	40.8	40.65	1	93.8	93.8	94	93.9	Normal	0	47	Normal	0
382	1	29	0	Fundamental I Complete	0	0	0	D/E	2	0	0	10	8	10	8	8	0	6	1	3	1	56	1	135	127	136	146	146	88	79	80	85	79.5	Stage 1 Hypertension	2	37	37.5	37.5	37.5	1	98	97.5	97.5	97.5	High	1	68	Normal	0
383	1	34	1	Fundamental I Complete	0	0	0	D/E	2	1	1	12	10	12	10	10	1	4	0	0	0	50	1	126	107	113	120	120	71	65	60	65	65	Normal	0	34.5	34.8	34.8	34.8	0	81.2	81.2	81.5	81.35	Normal	0	65	Normal	0
384	0	51	3	Fundamental I Incomplete	0	0	0	B2	0	0	0	12	10	12	10	10	1	5	1	1	1	60	1	146	126	128	130	128	81	86	86	80	86	Hypertension - Medication	2	34.8	34.9	34.7	34.8	0	82.5	82	82.5	82.25	Normal	0	84	Normal	0
385	0	49	2	Fundamental I Complete	0	2	1	C2	1	0	0	12	10	11.5	9.5	9.75	1	5	1	1	1	58.5	1	162	112	140	123	123	97	50	87	80	80	prehypertension	1	37.5	37.7	37.7	37.7	1	87	86	87	86.5	Normal	0	71	Normal	0
386	0	26	0	High School + Complete Technical	2	0	0	C2	1	0	0	11	9	11	9	9	1	5	1	1	1	54	1	140	130	137	122	122	73	81	82	81	81.5	prehypertension	1	46	46	46	46	1	105	105.5	105.8	105.5	High	1	44	Normal	0
387	1	40	1	Fundamental I Complete	0	0	0	D/E	2	0	0	11	9	11	9	9	1	4	0	0	0	45	1	137	134	130	131	130	84	85	83	80	84	prehypertension	1	35.9	35.9	36	35.95	0	112	113	113	113	High	1	44	Low-HDL	1
388	1	31	1	Fundamental I Complete	0	0	0	C2	1	0	0	11	9	11	9	9	1	4	0	0	0	45	1	115	114	115	114	115	70	69	63	69	69	Normal	0	31.5	31.5	31.5	31.5	0	82.6	82.6	83	82.8	Normal	0	51	Normal	0
389	1	43	2	Fundamental I Complete	0	0	0	D/E	2	0	0	11	9	11	9	9	1	4	0	0	0	45	1	116	111	112	111	112	86	80	87	87	87	prehypertension	1	40.8	40.8	40.8	40.8	1	117.5	118	118.5	118.25	High	1	34	Low-HDL	1
390	0	59	3	Fundamental I Complete	0	2	1	C2	1	0	0	11	9	11	9	9	1	5	1	2	1	54	1	130	123	121	132	121	78	77	79	77	78	Hypertension - Medication	2	35.5	35.4		17.7	0	85.5	85.6	85.6	85.6	Normal	0	64	Normal	0
391	0	34	1	Complete High School	2	0	0	C2	1	0	0	14	12	12.5	10.5	11.25	1	6	1	0	0	78.75	1	108	116	118	116	118	58	67	68	65	67.5	Normal	0	38.5	39	39	39	1	88	87.5	87.5	87.5	Normal	0	45	Normal	0
392	0	44	2	Fundamental I Complete	0	0	0	D/E	2	0	0	12	10	12	10	10	1	5	1	1	1	60	1	137	137	137	140	137	78	79	87	82	82	prehypertension	1	38	38.5	38.5	38.5	1	87	86	86	86	Normal	0	65	Normal	0
393	0	55	3	Fundamental I Complete	0	0	0	C2	1	0	0	0	0	0	0	0	0	2	0	0	0	0	0	110	108	112	116	112	61	65	69	70	67	Hypertension - Medication	2	46.2	46.7	46.5	46.6	1	122.5	122.5	122.5	122.5	High	1	41	Normal	0
394	1	28	0	Fundamental I Complete	0	0	0	C2	1	0	0	9.5	7.5	9.5	7.5	7.5	0	4	0	0	0	37.5	0	122	130	123	131	131	72	70	70	67	70	prehypertension	1	31.5	31.5	31.5	31.5	0	76	75.5	76	75.75	Normal	0	57	Normal	0
395	1	50	2	Fundamental I Complete	0	0	0	C2	1	0	0	14	12	10	8	10	1	4	0	0	0	50	1	119	118	112	119	119	70	72	69	73	70.5	Normal	0	32.4	32.8	33	32.9	0	85.9	86.2	85.8	86	High	1	67	Normal	0
396	1	32	1	Fundamental I Complete	0	0	0	D/E	2	0;1	0	13	11	13	11	11	1	5	1	1	1	66	1	113	116	112	120	112	70	70	74	73	72	Normal	0	34	33.8	33.8	33.8	0	84.5	85	85	85	High	1	79	Normal	0
397	1	22	0	Fundamental II Incomplete	1	0	0	D/E	2	0	0	15	13	15	13	13	1	5	1	1	1	78	1	129	131	129	126	129	77	85	79	76	76	prehypertension	1	35.2	35.2	35	35.1	0	86.2	86	86	86	High	1	44	Low-HDL	1
398	0	30	0	Fundamental I Complete	0	0	0	D/E	2	0	0	13	11	13	11	11	1	5	1	0	0	66	1	154	153	167	149	149	87	82	87	85	85	Stage 1 Hypertension	2	42.5	42.5	42.5	42.5	1	103.5	103.5	103.5	103.5	High	1	53	Normal	0
399	1	52	3	Fundamental I Complete	0	0	0	D/E	2	0	0	11.5	9.5	11.5	9.5	9.5	1	4	0	0	0	47.5	1	124	128	129	122	129	69	72	73	67	72.5	prehypertension	1	38	38	38	38	1	93	94	94	94	High	1	56	Normal	0
400	0	42	2	Fundamental I Complete	0	0	0	D/E	2	0	0	13	11	10	8	9.5	1	4	0	0	0	47.5	1	134	139	150	156	156	89	91	92	104	91.5	Stage 1 Hypertension	2	34.4	34.4	34	34.2	0	74.5	74.5	74.5	74.5	Normal	0	83	Normal	0
401	1	29	0	Fundamental I Complete	0	0	0	D/E	2	0	0	12	10	10.5	8.5	9.25	1	5	1	1	1	55.5	1	132	120	120	122	120	65	62	65	65	63.5	Normal	0	31.5	31.2	31.2	31.2	0	75	75.5	75.5	75.5	Normal	0	66	Normal	0
402	0	58	3	Fundamental I Incomplete	0	0	0	C1	1	1	1	11	9	6	4	6.5	0	4	0	0	0	32.5	0	132	121	121	123	121	76	71	71	64	71	Hypertension - Medication	2	40	39.8	39.8	39.8	1	104	103.8	103.9	103.85	High	1	58	Normal	0
403	1	53	3	Fundamental I Incomplete	0	0	0	C1	1	0	0	6	4	6	4	4	0	4	0	0	0	20	0	117	114	114	122	114	69	69	65	73	67	Normal	0	32	32.5	32.5	32.5	0	84.5	84.5	85	84.75	High	1	65	Normal	0
404	1	54	3	Fundamental I Complete	0	0	0	D/E	2	1	1	12.5	10.5	13	11	10.75	1	4	0	0	0	53.75	1	184	155	170	161	161	82	81	87	77	77	Hypertension - Medication	2	39.5	39.8	39.8	39.8	1	110	109	111	110	High	1	70	Normal	0
405	1	28	0	Fundamental I Complete	0	0	0	D/E	2	0	0	10.5	8.5	10.5	8.5	8.5	1	4	0	0	0	42.5	1	140	134	130	130	130	87	86	83	85	84.5	prehypertension	1	32	32.2	32.5	32.35	0	75	74.5	75.5	75	Normal	0	65	Normal	0
406	0	30	0	Fundamental I Complete	0	0	0	D/E	2	1	1	12.6	10.6	10	8	9.3	1	5	1	0	0	55.8	1	139	135	135	121	135	69	97	95	68	96	Stage 1 Hypertension	2	36	36	36	36	0	79	79	79	79	Normal	0	67	Normal	0
407	1	48	2	Fundamental I Complete	0	0	0	C2	1	1	1	11	9	8	6	7.5	0	4	0	0	0	37.5	0	142	133	136	150	136	83	80	85	85	85	Hypertension - Medication	2	34.8	35.5	35.5	35.5	0	93.5	93.5	93.5	93.5	High	1	80	Normal	0
408	1	30	0	Fundamental I Complete	0	0	0	C2	1	0	0	11.7	9.7	10.5	8.5	9.1	1	4	0	0	0	45.5	1	121	112	115	115	115	70	74	73	74	73.5	Normal	0	35	34.7	34.5	34.6	0	88	89.8	89.5	89.65	High	1	48	Low-HDL	1
409	1	32	1	Fundamental II Incomplete	1	0	0	C2	1	0	0	12	10	12	10	10	1	5	1	1	1	60	1	107	108	105	108	105	63	66	61	59	59	Normal	0	31	31	31.2	31.1	0	79	78.5	79.5	79	Normal	0	38	Low-HDL	1
410	1	55	3	Fundamental I Complete	0	0	0	D/E	2	0	0	13	11	13	11	11	1	3	0	0	0	44	1	119	125	116	108	108	75	74	74	72	74	Normal	0	33.8	33.5	33.8	33.65	0	90	90.5	90	90.25	High	1	43	Low-HDL	1
411	0	26	0	Fundamental II Incomplete	1	0	0	D/E	2	1	1	12	10	12	10	10	1	5	1	1	1	60	1	125	124	112	124	124	64	59	60	59	59.5	Hypertension - Medication	2	37.5	37.5	37.5	37.5	1	82.5	82.5	82.5	82.5	Normal	0	60	Normal	0
412	1	58	3	Fundamental I Complete	0	0	0	D/E	2	0	0	9.5	7.5	9.5	7.5	7.5	0	4	0	0	0	37.5	0	119	121	115	114	114	73	74	74	70	74	Hypertension - Medication	2	37	38	38	38	1	109.8	110	110	110	High	1	70	Normal	0
413	1	54	3	0	0	0	0	D/E	2	0	0	10	8	10	8	8	0	4	0	0	0	40	0	112	115	103	110	110	67	66	61	71	71	Normal	0	31.2	31.5	31.5	31.5	0	78.8	78.5	78.5	78.5	Normal	0	62	Normal	0
414	0	32	1	Fundamental II Complete	1	0	0	D/E	2	0	0	11	9	11	9	9	1	5	1	0	0	54	1	148	150	138	138	138	97	97	93	90	95	Stage 1 Hypertension	2	40.5	40.5	40.5	40.5	1	88	87.6	87.6	87.6	Normal	0	46	Normal	0
415	0	40	1	Fundamental I Incomplete	0	0	0	C2	1	0	0	12	10	12	10	10	1	4	0	0	0	50	1	140	135	139	147	139	88	89	89	90	89	prehypertension	1	39	38.8	38.8	38.8	1	104.5	104	104	104	High	1	65	Normal	0
416	1	22	0	Fundamental II Incomplete	1	0	0	C1	1	0	0	12.5	10.5	10.7	8.7	9.6	1	5	1	0	0	57.6	1	127	131	135	127	135	73	83	82	77	82.5	prehypertension	1	33	32.5	32.5	32.5	0	72	72.2	72.2	72.2	Normal	0	62	Normal	0
417	1	37	1	Fundamental I Complete	0	0	0	D/E	2	0	0	11	9	11	9	9	1	4	0	0	0	45	1	110	124	122	114	122	73	79	81	78	80	prehypertension	1	31.5	31.2	31.2	31.2	0	71	71.5	71.2	71.35	Normal	0	58	Normal	0
418	0	26	0	Fundamental I Complete	0	0	0	C2	1	0	0	15	13	13	11	12	1	5	1	1	1	72	1	119	128	135	114	114	64	65	63	72	64	Normal	0	39	39	39	39	1	88.5	88.5	88.5	88.5	Normal	0	51	Normal	0
419	1	47	2	Fundamental I Incomplete	0	0	0	D/E	2	0	0	12	10	12	10	10	1	5	1	1	1	60	1	108	112	107	109	109	68	67	68	71	67.5	Normal	0	37.2	37.2	37.2	37.2	1	97.5	97.5	97.5	97.5	High	1	78	Normal	0
420	0	54	3	Fundamental I Incomplete	0	0	0	C2	1	0	0	11.5	9.5	11.5	9.5	9.5	1	5	1	1	1	57	1	147	143	148	139	139	74	81	80	79	80.5	Hypertension - Medication	2	40	40	40.5	40.25	1	100	100	99.5	99.75	High	1	56	Normal	0
421	0	54	3	Fundamental II Complete	1	0	0	D/E	2	2	1	13	11	13	11	11	1	6	1	3	1	77	1	201	210	173	175	175	104	119	101	101	101	Hypertension - Medication	2	44.5	45.5	45.5	45.5	1	119.5	119.5	120	119.75	High	1	43	Normal	0
422	1	30	0	Fundamental II Complete	1	0	0	C2	1	0	0	12	10	12	10	10	1	4	0	0	0	50	1	113	109	114	113	113	64	68	68	66	68	Normal	0	32	32	32.2	32.1	0	77.5	78	78	78	Normal	0	70	Normal	0
423	0	42	2	Fundamental I Incomplete	0	0	0	C1	1	0	0	11.5	9.5	11.5	9.5	9.5	1	5	1	0	0	57	1	166	176	167	163	163	101	111	105	99	99	Stage 2 Hypertension	2	39.9	40	40	40	1	101.8	101.8	101.5	101.65	High	1	89	Normal	0
424	0	34	1	Fundamental I Complete	0	0	0	C2	1	0	0	11	9	11	9	9	1	5	1	1	1	54	1	153	150	141	141	141	82	88	85	85	86.5	Stage 1 Hypertension	2	37	37	37	37	1	77.8	78.2	78	78.1	Normal	0	52	Normal	0
425	0	54	3	Fundamental I Complete	0	0	0	C2	1	0	0	12	10	12	10	10	1	5	1	1	1	60	1	120	127	123	121	123	72	77	74	72	75.5	prehypertension	1	36.5	36.5	36.7	36.6	1	83	82.8	82.8	82.8	Normal	0	49	Normal	0
426	0	24	0	Fundamental II Complete	1	0	0	D/E	2	0	0	12	10	12	10	10	1	5	1	0	0	60	1	138	140	139	136	139	91	81	93	77	77	prehypertension	1	38.5	38.5	38	38.25	1	83.8	83.8	84.5	84.15	Normal	0	53	Normal	0
427	1	59	3	Fundamental I Complete	0	0	0	D/E	2	0	0	11.5	9.5	11.5	9.5	9.5	1	4	0	0	0	47.5	1	99	108	99	91	91	63	64	63	50	63.5	Hypertension - Medication	2	31.5	31.5	31.5	31.5	0	72	72	72.5	72.25	Normal	0	79	Normal	0
428	0	21	0	Complete High School	2	0	0	C2	1	1	1	13	11	10	8	9.5	1	5	1	1	1	57	1	144	146	146	142	146	67	72	75	79	73.5	Stage 1 Hypertension	2	38	37.5	37.2	37.35	1	80.5	80.5	80.5	80.5	Normal	0	52	Normal	0
429	1	23	0	Fundamental II Complete	1	0	0	D/E	2	1	1	11.5	9.5	10.5	8.5	9	1	5	1	1	1	54	1	105	92	137	101	101	60	61	62	56	61.5	Normal	0	31.2	31.2	31	31.1	0	74	74.5	74.5	74.5	Normal	0	66	Normal	0
430	0	48	2	Fundamental I Complete	0	0	0	C2	1	0;1	0	10	8	10	8	8	0	5	1	1	1	48	1	132	126	128	131	128	81	80	76	75	78	prehypertension	1	38	38	38	38	1	95	95	95	95	High	1	50	Normal	0
431	0	47	2	Fundamental I Complete	0	0	0	C2	1	0	0	11	9	11	9	9	1	5	1	1	1	54	1	133	142	142	143	142	87	89	84	86	86	Stage 1 Hypertension	2	41	41	41	41	1	95.5	95.5	95.5	95.5	High	1	67	Normal	0
432	1	60	3	Fundamental I Complete	0	0	0	D/E	2	0	0	14	12	14	12	12	1	4	0	0	0	60	1	132	125	126	125	126	78	77	71	71	71	Hypertension - Medication	2	37.8	37.8	37.8	37.8	1	99	100	100	100	High	1	47	Low-HDL	1
433	1	35	1	Fundamental II Incomplete	1	0	0	C2	1	4	1	11.6	9.6	11.6	9.6	9.6	1	3	0	0	0	38.4	0	117	131	113	117	117	81	85	78	83	83	prehypertension	1	33.5	33.5	33.5	33.5	0	89	88.5	88.8	88.65	High	1	49	Low-HDL	1
434	1	50	2	Fundamental I Incomplete	0	0	0	C1	1	0	0	11.5	9.5	11.5	9.5	9.5	1	5	1	1	1	57	1	136	134	137	129	137	78	81	78	79	79.5	prehypertension	1	37.2	37.5	37.5	37.5	1	118	121.5	121.5	121.5	High	1	45	Low-HDL	1
435	0	23	0	Fundamental II Incomplete	1	0	0	D/E	2	1	1	12.2	10.2	11.75	9.75	9.975	1	4	0	0	0	49.875	1	117	118	107	121	121	54	57	44	45	45	prehypertension	1	35.5	35.5	35.5	35.5	0	77	77	77	77	Normal	0	53	Normal	0
436	0	41	2	Fundamental I Complete	0	0	0	C1	1	0	0	14	12	13	11	11.5	1	5	1	1	1	69	1	116	118	123	117	117	73	72	77	71	71	Normal	0	39.5	40	40	40	1	90	90	90.5	90.25	Normal	0	49	Normal	0
437	1	33	1	Fundamental I Complete	0	0	0	D/E	2	0	0	12	10	12	10	10	1	4	0	0	0	50	1	107	108	108	107	108	67	65	68	68	66.5	Normal	0	37.5	37.5	37.3	37.4	1	103.5	104	104.5	104.25	High	1	52	Normal	0
438	0	45	2	Fundamental I Complete	0	0	0	D/E	2	1	1	14	12	10	8	10	1	5	1	1	1	60	1	165	151	152	157	152	96	95	102	89	89	Hypertension - Medication	2	41	41.5	42	41.75	1	101	10.5	101	55.75	Normal	0	57	Normal	0
439	0	42	2	Fundamental I Complete	0	0	0	D/E	2	0	0	12.5	10.5	12.5	10.5	10.5	1	5	1	0	0	63	1	145	150	134	130	130	72	74	75	73	74.5	prehypertension	1	36.5	36.5	36.7	36.6	1	76	76.2	76.2	76.2	Normal	0	73	Normal	0
440	0	57	3	Fundamental I Complete	0	0	0	C1	1	0	0	10	8	10	8	8	0	5	1	1	1	48	1	131	115	122	133	133	72	69	72	75	70.5	prehypertension	1	33.4	33.4	33.4	33.4	0	74.5	74.5	74.5	74.5	Normal	0	82	Normal	0
441	0	25	0	Fundamental I Complete	0	0	0	D/E	2	1	1	11	9	11	9	9	1	5	1	1	1	54	1	112	121	124	120	124	64	65	59	66	66	prehypertension	1	34.5	34.8	35	34.9	0	73.8	74	73.8	73.9	Normal	0	44	Normal	0
442	1	58	3	Fundamental I Complete	0	0	0	D/E	2	0	0	11	9	11	9	9	1	5	1	2	1	54	1	132	127	132	132	132	75	76	72	79	74	Hypertension - Medication	2	33	33	33	33	0	91.5	92	92	92	High	1	68	Normal	0
443	1	42	2	Fundamental I Complete	0	0	0	D/E	2	0	0	12	10	12	10	10	1	4	0	0	0	50	1	162	136	134	118	134	97	89	92	87	90.5	Stage 1 Hypertension	2	33	33	33	33	0	90.5	90.2	90.2	90.2	High	1	65	Normal	0
444	1	39	1	Complete High School	2	0	0	C2	1	0	0	13.5	11.5	11	9	10.25	1	5	1	0	0	61.5	1	120	118	113	113	113	73	73	73	77	73	Normal	0	43	43	43	43	1	143	143	143	143	High	1	51	Normal	0
445	0	36	1	Fundamental I Incomplete	0	0	0	D/E	2	0	0	11	9	11	9	9	1	5	1	0	0	54	1	111	114	116	114	116	63	59	60	59	59.5	Normal	0	38.5	38.5	38.5	38.5	1	86.5	87	87	87	Normal	0	71	Normal	0
447	0	54	3	Fundamental I Complete	0	0	0	C2	1	0	0	11	9	11	9	9	1	5	1	1	1	54	1	144	138	145	131	131	79	77	84	82	82	Hypertension - Medication	2	36.5	36.8	37	36.9	1	84	84	84.5	84.25	Normal	0	60	Normal	0
448	1	25	0	Incomplete high school	2	0	0	D/E	2	0	0	10.5	8.5	10.5	8.5	8.5	1	5	1	1	1	51	1	124	122	122	120	122	74	69	68	67	68.5	prehypertension	1	31	31	31.3	31.15	0	77	77.3	77.5	77.4	Normal	0	80	Normal	0
449	1	57	3	Fundamental I Incomplete	0	2	1	D/E	2	4	1	10	8	10	8	8	0	2	0	0	0	24	0	159	158	173	159	159	101	108	111	107	109.5	Hypertension - Medication	2	33.5	34	34	34	0	84	84	83.8	83.9	Normal	0	66	Normal	0
450	1	25	0	Fundamental II Incomplete	1	0	0	D/E	2	2	1	12	10	12	10	10	1	4	0	0	0	50	1	125	121	121	123	121	74	71	70	68	70.5	prehypertension	1	29.5	29.5	29.5	29.5	0	70.5	70.5	70.5	70.5	Normal	0	59	Normal	0
451	0	28	0	Fundamental I Complete	0	0	0	D/E	2	1	1	13	11	13	11	11	1	5	1	1	1	66	1	134	136	130	131	131	83	85	84	86	84.5	prehypertension	1	41.5	42.5	42.5	42.5	1	97	97	97	97	High	1	46	Normal	0
452	0	39	1	Fundamental I Complete	0	0	0	C2	1	0	0	12.5	10.5	12.5	10.5	10.5	1	5	1	0	0	63	1	120	126	132	121	121	68	72	74	75	73	prehypertension	1	44	44	44	44	1	99.5	99.5	100	99.75	High	1	57	Normal	0
453	1	59	3	Fundamental I Incomplete	0	0	0	C2	1	0	0	10	8	10	8	8	0	4	0	0	0	40	0	146	152	159	148	148	71	73	74	74	73.5	Hypertension - Medication	2	37.8	38	38	38	1	109	109.5	109.5	109.5	High	1	54	Normal	0
454	0	53	3	High School + Complete Technical	2	0	0	D/E	2	0	0	12	10	12	10	10	1	5	1	2	1	60	1	124	118	120	127	120	68	74	74	69	74	Normal	0	40.5	40	40	40	1	103.5	104	104	104	High	1	33	Low-HDL	1
455	1	32	1	Fundamental II Complete	1	0	0	D/E	2	0	0	10.5	8.5	10.5	8.5	8.5	1	4	0	0	0	42.5	1	128	128	121	124	124	83	86	82	87	84	Hypertension - Medication	2	38.5	38	38	38	1	97	96.5	96.5	96.5	High	1	39	Low-HDL	1
456	1	30	0	Fundamental II Complete	1	0	0	D/E	2	0	0	12.5	10.5	12.5	10.5	10.5	1	5	1	1	1	63	1	115	115	114	114	114	73	75	72	72	73.5	Normal	0	34.5	35	35	35	0	85	85.5	85.5	85.5	High	1	71	Normal	0
457	1	36	1	Fundamental I Complete	0	0	0	C2	1	0	0	10.5	8.5	10.5	8.5	8.5	1	5	1	0	0	51	1	124	122	122	115	122	79	83	76	77	77	Hypertension - Medication	2	31.7	31.7	32	31.85	0	77	76.5	76.5	76.5	Normal	0	65	Normal	0
458	1	43	2	Fundamental I Complete	0	1	1	D/E	2	1	1	10.5	8.5	7	5	6.75	0	4	0	0	0	33.75	0	117	115	111	117	111	70	71	68	68	69.5	Normal	0	35	35	35	35	0	94	93.5	94	93.75	High	1	49	Low-HDL	1
459	0	35	1	Fundamental I Complete	0	0	0	C2	1	1	1	12	10	11	9	9.5	1	5	1	1	1	57	1	140	139	135	133	135	79	74	75	78	74.5	prehypertension	1	39.5	40	40	40	1	101.5	102	102	102	High	1	50	Normal	0
460	1	42	2	Fundamental I Complete	0	0	0	C2	1	0	0	13	11	10	8	9.5	1	4	0	0	0	47.5	1	134	137	146	142	142	72	77	81	80	79	Hypertension - Medication	2	35	34.8	35.2	35	0	94.5	93.5	93.5	93.5	High	1	47	Low-HDL	1
462	1	30	0	Fundamental II Complete	1	0	0	C2	1	0	0	11	9	11	9	9	1	4	0	0	0	45	1	134	112	129	121	121	83	75	79	79	77	prehypertension	1	33.2	33.3	33.5	33.4	0	83	82.5	82.5	82.5	Normal	0	61	Normal	0
463	1	36	1	Fundamental I Complete	0	0	0	C2	1	0	0	12.3	10.3	11.3	9.3	9.8	1	4	0	0	0	49	1	116	109	114	112	112	60	63	60	65	61.5	Normal	0	32	32.5	32.5	32.5	0	72	72	73	72.5	Normal	0	74	Normal	0
464	0	24	0	Fundamental II Incomplete	1	0	0	C2	1	1	1	11	9	10	8	8.5	1	5	1	1	1	51	1	126	118	130	118	118	60	74	63	64	64	Normal	0	33.2	33.7	33.2	33.45	0	73.5	74.5	73.5	74	Normal	0	53	Normal	0
465	1	25	0	Fundamental I Complete	0	0	0	D/E	2	0	0	12	10	11.5	9.5	9.75	1	4	0	0	0	48.75	1	112	105	111	107	107	54	63	57	61	61	Hypertension - Medication	2	31.8	31.5	31.3	31.4	0	68.5	69	68.5	68.75	Normal	0	63	Normal	0
466	0	40	1	Fundamental I Complete	0	0	0	D/E	2	1	1	13	11	9	7	9	1	5	1	1	1	54	1	127	131	138	131	131	76	74	77	76	75.5	prehypertension	1	38.5	39	38.5	38.75	1	92.5	92	92	92	Normal	0	43	Normal	0
467	0	50	2	Fundamental I Complete	0	0	0	D/E	2	0	0	11	9	11	9	9	1	5	1	0	0	54	1	198	197	177	173	173	119	118	116	121	117	Stage 3 Hypertension	2	41	41	41	41	1	121.5	121.5	121.3	121.4	High	1	54	Normal	0
468	0	39	1	Fundamental I Incomplete	0	0	0	D/E	2	1	1	11.5	9.5	11.5	9.5	9.5	1	5	1	1	1	57	1	145	135	156	132	132	66	69	69	71	69	prehypertension	1	37.2	37	37	37	1	81	81	81	81	Normal	0	62	Normal	0
469	0	26	0	Fundamental I Complete	0	0	0	D/E	2	0	0	13	11	11.5	9.5	10.25	1	5	1	0	0	61.5	1	158	148	135	143	143	78	81	73	75	75	Stage 1 Hypertension	2	36	36	36.2	36.1	0	73.5	73.8	73.5	73.65	Normal	0	44	Normal	0
470	1	31	1	Fundamental I Incomplete	0	0	0	D/E	2	0	0	10	8	10	8	8	0	4	0	0	0	40	0	140	133	130	141	130	88	84	84	88	84	prehypertension	1	38	38.2	38.2	38.2	1	111	111.5	111.2	111.35	High	1	44	Low-HDL	1
471	1	48	2	Fundamental I Incomplete	0	0	0	D/E	2	1	1	13	11	10.5	8.5	9.75	1	6	1	3	1	68.25	1	117	116	118	110	118	62	67	66	64	66.5	Normal	0	34.5	34.5	34.5	34.5	0	79.5	79.5	79.5	79.5	Normal	0	52	Normal	0
472	1	36	1	Fundamental I Complete	0	0	0	C1	1	0	0	12	10	12	10	10	1	6	1	3	1	70	1	127	149	133	143	143	86	89	92	91	90.5	Hypertension - Medication	2	33.5	34	34	34	0	97	97.5	97.5	97.5	High	1	65	Normal	0
473	1	57	3	Illiterate	0	0	0	D/E	2	0	0	9	7	10	8	7.5	0	4	0	0	0	37.5	0	119	119	114	114	114	71	74	72	71	73	Hypertension - Medication	2	35.5	35.5	35	35.25	0	92.5	92.5	92	92.25	High	1	61	Normal	0
474	1	26	0	Fundamental I Complete	0	0	0	C2	1	0	0	11	9	10	8	8.5	1	4	0	0	0	42.5	1	141	129	141	146	146	69	69	79	80	80	Stage 1 Hypertension	2	31.5	31.5	31.5	31.5	0	79.8	79.9	79.9	79.9	Normal	0	71	Normal	0
475	1	22	0	Fundamental II Complete	1	0	0	C2	1	0	0	13.5	11.5	12.5	10.5	11	1	4	0	0	0	55	1	138	134	121	125	125	70	60	69	71	71	prehypertension	1	36.5	36.3	36.3	36.3	1	100	101	101.5	101.25	High	1	62	Normal	0
476	1	42	2	Fundamental I Complete	0	0	0	C2	1	0	0	14	12	11.5	9.5	10.75	1	6	1	3	1	75.25	1	114	116	111	119	119	75	67	69	66	68	Hypertension - Medication	2	38.2	38.5	38.2	38.35	1	102.5	102.5	102.5	102.5	High	1	64	Normal	0
477	0	25	0	Fundamental I Complete	0	0	0	D/E	2	0	0	11.5	9.5	9.5	7.5	8.5	1	4	0	0	0	42.5	1	135	135	153	145	145	60	67	69	70	68	Stage 1 Hypertension	2	37	37	37	37	1	78.5	77.5	77.8	77.65	Normal	0	42	Normal	0
478	0	34	1	Fundamental II Incomplete	1	0	0	B2	0	0	0	13	11	13	11	11	1	5	1	1	1	66	1	154	148	148	145	148	76	77	76	82	76.5	Hypertension - Medication	2	41.2	41.2	41.1	41.15	1	94	94.5	94.5	94.5	High	1	49	Normal	0
479	0	30	0	Fundamental I Complete	0	0	0	D/E	2	0	0	12	10	12	10	10	1	5	1	1	1	60	1	135	138	135	135	135	74	78	79	80	78.5	prehypertension	1	38.7	38.5	38.5	38.5	1	83.8	83.8	84	83.9	Normal	0	80	Normal	0
480	0	45	2	Fundamental II Incomplete	1	0	0	C2	1	1	1	11.5	9.5	11.5	9.5	9.5	1	5	1	1	1	57	1	163	148	145	155	145	95	90	93	102	91.5	Hypertension - Medication	2	39.5	39.4	39.4	39.4	1	96.5	97	97	97	High	1	48	Normal	0
481	0	39	1	Fundamental I Complete	0	2	1	C2	1	1	1	10	8	10	8	8	0	4	0	0	0	40	0	122	126	131	126	126	68	70	71	64	70.5	prehypertension	1	38	38.1	38.1	38.1	1	84.9	84.5	84	84.25	Normal	0	46	Normal	0
482	1	40	1	Fundamental I Complete	0	0	0	C2	1	0	0	13	11	12	10	10.5	1	6	1	3	1	73.5	1	109	120	108	118	118	71	69	72	72	70.5	Normal	0	32.2	32.5	32.5	32.5	0	71.5	72	72	72	Normal	0	53	Normal	0
483	1	28	0	Fundamental II Incomplete	1	0	0	D/E	2	1	1	10.5	8.5	10.5	8.5	8.5	1	5	1	1	1	51	1	109	115	112	105	112	67	70	67	77	68.5	Normal	0	33	33.5	33	33.25	0	84.7	84.7	85	84.85	High	1	66	Normal	0
484	0	40	1	Fundamental II Incomplete	1	0	0	D/E	2	0	0	12	10	12	10	10	1	5	1	1	1	60	1	123	124	119	126	126	76	82	73	70	70	prehypertension	1	33	32.2	32.2	32.2	0	73	72.8	72.8	72.8	Normal	0	78	Normal	0
485	1	47	2	Fundamental I Complete	0	0	0	D/E	2	4	1	11.5	9.5	10	8	8.75	1	4	0	0	0	43.75	1	153	140	148	145	145	78	89	88	87	88.5	Hypertension - Medication	2	35.5	35	35	35	0	92.5	93	93	93	High	1	45	Low-HDL	1
486	1	39	1	Fundamental I Complete	0	0	0	D/E	2	0	0	10.5	8.5	10.5	8.5	8.5	1	5	1	1	1	51	1	149	138	131	131	131	84	84	82	82	83	Hypertension - Medication	2	38.5	38.5	38.7	38.6	1	102.5	103	102.5	102.75	High	1	61	Normal	0
487	1	46	2	Fundamental I Complete	0	0	0	D/E	2	1	1	9.5	7.5	9.5	7.5	7.5	0	4	0	0	0	37.5	0	111	111	120	114	114	69	68	69	71	68.5	Hypertension - Medication	2	35.5	35.5	35.8	35.65	0	94	94	95	94.5	High	1	45	Low-HDL	1
488	1	54	3	Fundamental II Incomplete	1	0	0	D/E	2	0;1	0	10	8	10	8	8	0	5	1	2	1	48	1	123	133	120	118	118	76	73	67	71	71	Normal	0	36	35.5	36	35.75	0	93.5	93.5	93.5	93.5	High	1	65	Normal	0
489	1	31	1	Fundamental I Complete	0	0	0	C2	1	0	0	10	8	10	8	8	0	4	0	0	0	40	0	135	121	117	117	117	71	66	68	68	67	Normal	0	34	34.2	34	34.1	0	84	84.5	84.5	84.5	High	1	45	Low-HDL	1
490	0	50	2	Fundamental I Complete	0	0	0	D/E	2	0	0	10	8	10	8	8	0	6	1	0	0	56	1	174	156	151	148	148	102	99	102	95	100.5	Stage 2 Hypertension	2	40.5	40.7	40.8	40.75	1	112.8	112.8	112.9	112.85	High	1	46	Normal	0
491	1	53	3	Fundamental II Complete	1	0	0	D/E	2	0	0	12.5	10.5	12.5	10.5	10.5	1	5	1	2	1	63	1	147	149	150	154	150	87	81	77	78	79	Stage 1 Hypertension	2	33	33	33	33	0	87	87.7	87.5	87.6	High	1	58	Normal	0
492	0	32	1	Fundamental II Complete	1	0	0	B2	0	0	0	12.3	10.3	12.3	10.3	10.3	1	5	1	0	0	61.8	1	137	143	134	136	136	81	79	92	79	79	prehypertension	1	39.5	39.5	39.5	39.5	1	94	94.5	94	94.25	High	1	44	Normal	0
493	1	24	0	Fundamental II Complete	1	0	0	C2	1	0	0	11.5	9.5	9.5	7.5	8.5	1	4	0	0	0	42.5	1	120	137	129	120	120	70	77	76	80	76.5	Normal	0	32.5	32.5	32.5	32.5	0	85.5	85.5	86	85.75	High	1	56	Normal	0
494	1	25	0	Complete High School	2	0	0	C2	1	0	0	12	10	9	7	8.5	1	6	1	3	1	59.5	1	112	117	108	113	113	56	65	55	60	60	Normal	0	31.7	31.8	32	31.9	0	77	77	77.5	77.25	Normal	0	65	Normal	0
495	0	41	2	Fundamental I Complete	0	0	0	D/E	2	0	0	11	9	11	9	9	1	4	0	0	0	45	1	126	130	124	128	128	71	75	75	81	75	prehypertension	1	36.8	37	37	37	1	81	80.7	80.7	80.7	Normal	0	45	Normal	0
496	1	34	1	Fundamental I Complete	0	0	0	D/E	2	1	1	11	9	11	9	9	1	5	1	1	1	54	1	144	138	116	138	138	83	75	78	78	76.5	prehypertension	1	39	38.5	38.5	38.5	1	98.9	99	100	99.5	High	1	58	Normal	0
497	1	38	1	Fundamental I Incomplete	0	0	0	D/E	2	0	0	9	7	9	7	7	0	4	0	0	0	35	0	120	111	125	123	123	73	63	74	68	68	prehypertension	1	35.5	35.7	35.8	35.75	0	96.5	96.5	95.8	96.15	High	1	51	Normal	0
498	1	45	2	Fundamental I Incomplete	0	0	0	C2	1	0	0	11	9	11	9	9	1	4	0	0	0	45	1	116	114	118	120	118	78	74	77	76	75.5	Normal	0	34	33.5	33.8	33.65	0	91.5	91.5	91.5	91.5	High	1	64	Normal	0
500	0	42	2	Fundamental I Complete	0	2	1	D/E	2	1	1	12.5	10.5	10	8	9.25	1	5	1	0	0	55.5	1	120	115	127	113	113	84	78	79	80	78.5	Normal	0	39	38.9	38.9	38.9	1	95	94.8	95	94.9	High	1	47	Normal	0
501	0	28	0	Fundamental II Incomplete	1	0	0	D/E	2	0	0	10.5	8.5	10.5	8.5	8.5	1	4	0	0	0	42.5	1	128	133	126	126	126	71	73	75	72	74	prehypertension	1	41.5	41.5	41.5	41.5	1	101.5	101.5	101.5	101.5	High	1	41	Normal	0
502	0	31	1	Fundamental I Complete	0	0	0	C1	1	0	0	12	10	12	10	10	1	5	1	1	1	60	1	132	142	139	136	139	67	80	72	72	72	prehypertension	1	36.5	36.8	36.8	36.8	1	79	78.7	78.5	78.6	Normal	0	51	Normal	0
503	0	44	2	Fundamental I Complete	0	0	0	C2	1	0	0	12.5	10.5	12.5	10.5	10.5	1	5	1	0	0	63	1	157	158	161	146	161	100	94	105	102	102	Stage 2 Hypertension	2	37.5	37.5	37.5	37.5	1	97.5	98	98	98	High	1	48	Normal	0
504	0	28	0	Fundamental II Complete	1	0	0	C2	1	0	0	11	9	10	8	8.5	1	5	1	1	1	51	1	127	122	131	123	123	82	74	71	67	72.5	prehypertension	1	39.5	39.6	39.6	39.6	1	86.2	86	86.2	86.1	Normal	0	49	Normal	0
505	1	32	1	Fundamental I Complete	0	0	0	C2	1	0;1	0	14	12	11	9	10.5	1	6	1	3	1	73.5	1	123	126	124	122	124	79	74	79	75	75	prehypertension	1	33.2	33.5	33.8	33.65	0	84	84.5	84.5	84.5	High	1	57	Normal	0
506	0	21	0	Fundamental II Incomplete	1	0	0	C2	1	0	0	11	9	11	9	9	1	5	1	1	1	54	1	132	122	119	121	119	64	60	59	63	59.5	Normal	0	36.5	36.2	36	36.1	0	81.5	82.5	82.7	82.6	Normal	0	48	Normal	0
507	1	32	1	Fundamental I Complete	0	0	0	C1	1	0	0	15	13	11	9	11	1	5	1	1	1	66	1	103	102	103	108	103	72	67	69	67	68	Normal	0	37	36.8	36.8	36.8	1	95	96.2	96.2	96.2	High	1	60	Normal	0
508	1	35	1	Fundamental I Complete	0	0	0	C2	1	0	0	10	8	8.5	6.5	7.25	0	4	0	0	0	36.25	0	121	115	121	121	121	89	88	91	89	89.5	Hypertension - Medication	2	40	41.5	41.5	41.5	1	124	123.5	123.5	123.5	High	1	68	Normal	0
509	0	30	0	Fundamental II Complete	1	2	1	C2	1	0	0	12	10	12	10	10	1	5	1	1	1	60	1	116	121	126	121	121	62	71	72	70	71.5	prehypertension	1	36.5	36.2	36.2	36.2	0	83.5	82.5	83	82.75	Normal	0	55	Normal	0
510	1	26	0	Fundamental I Complete	0	0	0	D/E	2	0	0	10	8	10	8	8	0	4	0	0	0	40	0	114	114	123	127	127	66	67	75	69	69	prehypertension	1	34	34	34	34	0	77	77	77	77	Normal	0	67	Normal	0
511	0	44	2	Fundamental I Complete	0	0	0	D/E	2	0	0	10	8	10	8	8	0	4	0	0	0	40	0	102	108	114	111	111	70	73	76	76	74.5	Normal	0	34	33.5	33.7	33.6	0	79	78.5	78.5	78.5	Normal	0	56	Normal	0
512	0	20	0	Incomplete high school	2	0	0	C2	1	1	1	12	10	12	10	10	1	4	0	0	0	50	1	125	107	124	123	123	57	70	67	71	68.5	prehypertension	1	36.5	36.5	36.3	36.4	1	70	70.5	70.5	70.5	Normal	0	49	Normal	0
513	1	47	2	Fundamental I Incomplete	0	0	0	D/E	2	0	0	15	13	15	13	13	1	4	0	0	0	65	1	119	126	116	120	120	70	69	71	71	70	Normal	0	33.5	33.5	33.5	33.5	0	81	80.5	80.7	80.6	Normal	0	58	Normal	0
514	0	50	2	Fundamental I Complete	0	5	1	D/E	2	0	0	10.5	8.5	10	8	8.25	1	4	0	0	0	41.25	1	172	148	142	141	141	96	98	87	71	71	Stage 1 Hypertension	2	37.5	37.2	37	37.1	1	85	85	85	85	Normal	0	67	Normal	0
515	0	54	3	Complete High School	2	2	1	D/E	2	4	1	10	8	10	8	8	0	5	1	2	1	48	1	125	125	145	125	125	84	80	86	83	83	prehypertension	1	36	35.8	36	35.9	0	111	112.5	112.5	112.5	High	1	52	Normal	0
516	1	50	2	Fundamental I Complete	0	0	0	D/E	2	0	0	13	11	13	11	11	1	5	1	2	1	66	1	106	105	102	97	102	53	52	55	56	53.5	Hypertension - Medication	2	32.5	32.5	32.5	32.5	0	74	74.3	74.5	74.4	Normal	0	52	Normal	0
517	1	27	0	Fundamental I Complete	0	0	0	D/E	2	1	1	10.5	8.5	10.5	8.5	8.5	1	5	1	2	1	51	1	106	105	102	97	102	53	52	55	56	53.5	Normal	0	32.5	32.5	32.5	32.5	0	74	74.3	74.5	74.4	Normal	0	44	Low-HDL	1
518	0	35	1	Fundamental I Complete	0	0	0	D/E	2	0	0	12.5	10.5	10.6	8.6	9.55	1	5	1	0	0	57.3	1	135	120	115	117	117	69	70	69	73	69.5	Normal	0	33	33	33	33	0	73	74	74	74	Normal	0	47	Normal	0
519	1	39	1	Fundamental I Complete	0	0	0	C2	1	0	0	10	8	10	8	8	0	4	0	0	0	40	0	132	111	115	119	115	74	75	75	79	75	Normal	0	30.2	30.5	30.5	30.5	0	73	73.5	73.5	73.5	Normal	0	55	Normal	0
520	0	41	2	Fundamental I Complete	0	0	0	C2	1	0	0	12	10	12	10	10	1	6	1	0	0	70	1	154	142	144	146	144	89	86	92	83	83	Hypertension - Medication	2	35.5	34.8	35	34.9	0	86.5	86.5	86.7	86.6	Normal	0	48	Normal	0
521	0	25	0	Fundamental II Incomplete	1	0	0	C1	1	0	0	12.5	10.5	12.5	10.5	10.5	1	4	0	0	0	52.5	1	123	117	114	124	114	77	81	78	79	79.5	Normal	0	42	42	42	42	1	110.5	110.5	111.5	111	High	1	43	Normal	0
522	0	59	3	Fundamental I Incomplete	0	0	0	D/E	2	0	0	11	9	8	6	7.5	0	4	0	0	0	37.5	0	143	149	158	160	160	88	95	68	98	98	Hypertension - Medication	2	38.5	38.5	38.5	38.5	1	100.5	100.5	100.5	100.5	High	1	51	Normal	0
523	0	28	0	Complete High School	2	0	0	B1	0	0	0	12.5	10.5	11	9	9.75	1	4	0	0	0	48.75	1	104	125	129	123	129	38	75	73	80	74	prehypertension	1	35.5	35	35	35	0	74	74	74	74	Normal	0	62	Normal	0
524	0	34	1	Fundamental I Complete	0	0	0	C2	1	0	0	12.5	10.5	10.5	8.5	9.5	1	5	1	0	0	57	1	159	149	159	151	151	93	91	90	90	90.5	Stage 1 Hypertension	2	38	38	38	38	1	94	94.5	94.5	94.5	High	1	33	Low-HDL	1
525	1	26	0	Fundamental I Complete	0	0	0	D/E	2	1	1	11	9	8	6	7.5	0	4	0	0	0	37.5	0	119	109	117	119	119	74	71	71	73	71	Normal	0	32.2	32.2	32.1	32.15	0	90	90	90	90	High	1	66	Normal	0
526	1	35	1	Fundamental I Complete	0	0	0	C2	1	0	0	12	10	9	7	8.5	1	4	0	0	0	42.5	1	146	146	153	154	154	84	90	91	95	90.5	Stage 1 Hypertension	2	33.5	33.8	33.8	33.8	0	91	92	91.5	91.75	High	1	67	Normal	0
527	1	41	2	Fundamental I Complete	0	0	0	D/E	2	0	0	11.5	9.5	11.5	9.5	9.5	1	5	1	0	0	57	1	127	112	124	124	124	60	66	74	66	66	prehypertension	1	30.5	30.5	30.5	30.5	0	75	74.8	75.2	75	Normal	0	48	Low-HDL	1
528	0	36	1	Fundamental I Complete	0	0	0	C2	1	0	0	15	13	12.5	10.5	11.75	1	5	1	0	0	70.5	1	124	131	117	119	119	76	82	82	79	82	prehypertension	1	34.5	34.7	34.5	34.6	0	73.7	74	73.7	73.85	Normal	0	60	Normal	0
529	0	34	1	Fundamental I Complete	0	0	0	D/E	2	0	0	11	9	11	9	9	1	5	1	1	1	54	1	135	133	135	122	135	83	77	71	73	73	prehypertension	1	36	36	36.1	36.05	0	79.8	80	79.8	79.9	Normal	0	53	Normal	0
530	0	54	3	Fundamental I Complete	0	2	1	D/E	2	0;1	0	13	11	13	11	11	1	6	1	3	1	77	1	177	175	171	172	171	94	87	85	87	86	Stage 2 Hypertension	2	35	35	35	35	0	88	87.5	88	87.75	Normal	0	57	Normal	0
531	1	55	3	Fundamental I Complete	0	0	0	C2	1	1	1	9.5	7.5	9.5	7.5	7.5	0	4	0	0	0	37.5	0	107	97	105	100	100	63	61	57	62	59	Normal	0	31.5	31.8	31.8	31.8	0	91.5	92.5	94.5	93.5	High	1	56	Normal	0
532	1	47	2	Fundamental I Complete	0	0	0	D/E	2	1	1	9	7	9	7	7	0	2	0	0	0	21	0	155	140	151	150	150	96	96	96	99	96	Hypertension - Medication	2	36.1	36.2	36	36.1	0	93.5	93.8	94	93.9	High	1	44	Low-HDL	1
533	1	32	1	Fundamental II Complete	1	0	0	C1	1	0	0	9.5	7.5	9.5	7.5	7.5	0	4	0	0	0	37.5	0	119	116	111	134	134	73	72	69	75	70.5	prehypertension	1	31.2	31.3	31.5	31.4	0	76.7	76.8	77.2	77	Normal	0	71	Normal	0
534	1	39	1	Fundamental I Complete	0	0	0	D/E	2	0	0	10	8	10	8	8	0	4	0	0	0	40	0	118	116	117	116	117	80	79	83	78	81	prehypertension	1	33.5	33.2	33.5	33.35	0	96.5	96.5	97.5	97	High	1	67	Normal	0
535	0	32	1	Complete High School	2	2	1	C1	1	0	0	13.5	11.5	11	9	10.25	1	6	1	0	0	71.75	1	106	98	114	104	104	58	62	62	53	62	Normal	0	36	36	36	36	0	86.9	86.9	86.7	86.9	Normal	0	49	Normal	0
536	0	35	1	Fundamental I Complete	0	0	0	D/E	2	1	1	11	9	11	9	9	1	4	0	0	0	45	1	149	141	138	137	138	80	81	83	77	82	prehypertension	1	39	39	39	39	1	88	88	88	88	Normal	0	54	Normal	0
537	1	26	0	Fundamental II Incomplete	1	0	0	D/E	2	0	0	11	9	11	9	9	1	5	1	1	1	54	1	113	115	109	114	114	67	64	66	67	65	Normal	0	31.5	31.2	31.2	31.2	0	69	68.5	68.5	68.5	Normal	0	63	Normal	0
538	0	27	0	Incomplete high school	2	0	0	C1	1	0	0	11.6	9.6	10.5	8.5	9.05	1	5	1	1	1	54.3	1	143	138	139	138	139	68	64	64	70	64	prehypertension	1	36	36	36	36	0	80	80	80	80	Normal	0	58	Normal	0
539	0	40	1	Fundamental I Complete	0	0	0	D/E	2	0	0	12	10	11.5	9.5	9.75	1	5	1	0	0	58.5	1	127	130	143	125	125	76	73	66	67	67	prehypertension	1	39.5	39.4	39.3	39.35	1	99	99	99	99	High	1	44	Normal	0
540	1	59	3	Fundamental I Incomplete	0	0	0	D/E	2	0	0	11.5	9.5	10	8	8.75	1	4	0	0	0	43.75	1	140	129	149	137	137	74	73	83	78	78	prehypertension	1	31.5	32.2	32.2	32.2	0	81.5	81.7	81.7	81.7	Normal	0	59	Normal	0
548	0	55	3	Complete High School	2	0	0	C1	1	0	0	11.5	9.5	11.5	9.5	9.5	1	5	1	0	0	57	1	141	136	134	121	134	74	80	73	73	73	Hypertension - Medication	2	40.5	40.2	40.5	40.35	1	107.5	106.5	107.5	107	High	1	43	Normal	0
549	1	49	2	Fundamental I Incomplete	0	5	1	D/E	2	0	0	11	9	9	7	8	0	4	0	0	0	40	0	146	150	132	148	148	79	76	84	77	77	Stage 1 Hypertension	2	37	36.8	36.8	36.8	1	94	94.5	94.5	94.5	High	1	40	Low-HDL	1
550	0	34	1	Fundamental II Incomplete	1	0	0	C1	1	0	0	11	9	11	9	9	1	5	1	1	1	54	1	105	102	104	109	104	63	66	60	64	64	Normal	0	33.5	33.4	33.2	33.3	0	74.5	75	75	75	Normal	0	51	Normal	0
551	1	23	0	Complete High School	2	0	0	D/E	2	0	0	11.5	9.5	8	6	7.75	0	5	1	1	1	46.5	1	106	104	108	111	108	69	70	65	69	69	Normal	0	34	34	34	34	0	77	77	77	77	Normal	0	73	Normal	0
553	0	38	1	Fundamental I Complete	0	0	0	C2	1	0	0	14	12	9	7	9.5	1	6	1	3	1	66.5	1	104	118	115	113	115	62	71	69	72	70	Normal	0	40	39.8	39.8	39.8	1	103.5	103.5	104	103.75	High	1	37	Low-HDL	1
554	1	52	3	Fundamental I Complete	0	0	0	C2	1	0	0	12	10	12	10	10	1	5	1	1	1	60	1	124	132	126	124	124	82	84	76	78	78	Hypertension - Medication	2	36	35.5	35.5	35.5	0	102	101.5	102	101.75	High	1	51	Normal	0
556	1	46	2	Fundamental I Incomplete	0	5	1	D/E	2	1	1	10	8	9	7	7.5	0	4	0	0	0	37.5	0	132	130	118	115	115	81	80	76	72	78	Normal	0	36	36	36	36	0	105.5	105.5	105.5	105.5	High	1	58	Normal	0
557	0	41	2	Fundamental I Complete	0	0	0	C2	1	0	0	11	9	9.5	7.5	8.25	1	5	1	1	1	49.5	1	131	121	121	124	121	84	81	79	79	80	prehypertension	1	41.5	41.8	41.8	41.8	1	112.5	113.5	114.5	114	High	1	43	Normal	0
558	0	39	1	Fundamental I Complete	0	0	0	C2	1	0	0	12	10	12	10	10	1	5	1	1	1	60	1	167	165	154	159	159	85	85	88	87	86.5	Hypertension - Medication	2	40.8	41	41.2	41.1	1	105.5	105	105	105	High	1	52	Normal	0
559	0	25	0	Fundamental II Complete	1	0	0	D/E	2	1	1	11.5	9.5	11.5	9.5	9.5	1	5	1	1	1	57	1	114	115	121	125	125	72	65	68	53	66.5	prehypertension	1	36.9	36.9	36.9	36.9	1	84	83.7	83.9	83.8	Normal	0	44	Normal	0
561	1	43	2	Fundamental I Complete	0	0	0	C2	1	0	0	11	9	11	9	9	1	6	1	0	0	63	1	119	117	115	124	115	67	66	70	76	68	Normal	0	32	32	32	32	0	83	82.5	83	82.75	Normal	0	88	Normal	0
562	1	58	3	Fundamental I Complete	0	0	0	D/E	2	1	1	11.3	9.3	11.5	9.5	9.4	1	4	0	0	0	47	1	120	122	126	124	126	83	78	87	86	86	Hypertension - Medication	2	37.2	37.2	37	37.1	1	102	102.5	102.5	102.5	High	1	61	Normal	0
564	0	43	2	Fundamental I Complete	0	0	0	C1	1	0	0	11	9	10	8	8.5	1	5	1	0	0	51	1	125	136	125	134	134	74	69	69	78	69	prehypertension	1	38	38	38	38	1	97	97	98	97.5	High	1	44	Normal	0
565	0	42	2	Fundamental I Complete	0	0	0	C2	1	0	0	11	9	11	9	9	1	5	1	1	1	54	1	155	111	125	119	119	69	63	67	67	65	Normal	0	39	39	39	39	1	88	89	89	89	Normal	0	35	Low-HDL	1
566	1	34	1	Fundamental I Complete	0	0	0	C1	1	0	0	11.5	9.5	11	9	9.25	1	4	0	0	0	46.25	1	137	136	128	123	123	80	81	84	83	82.5	prehypertension	1	35.5	35.7	35.8	35.75	0	101	101.5	101.3	101.4	High	1	60	Normal	0
567	0	38	1	Fundamental I Complete	0	0	0	C2	1	0	0	13.5	11.5	11.5	9.5	10.5	1	5	1	1	1	63	1	140	145	145	142	145	79	91	82	83	83	Stage 1 Hypertension	2	38	38.5	39	38.75	1	83.5	83.2	83.2	83.2	Normal	0	70	Normal	0
568	0	47	2	Fundamental I Complete	0	0	0	B2	0	0	0	12	10	12	10	10	1	5	1	0	0	60	1	134	126	133	128	128	64	76	83	68	68	prehypertension	1	39	38.8	38.8	38.8	1	98.7	99.5	99.5	99.5	High	1	37	Low-HDL	1
570	1	29	0	Fundamental II Complete	1	0	0	D/E	2	0;4	0	10	8	10	8	8	0	6	1	3	1	56	1	113	115	113	103	113	69	69	66	67	67.5	Normal	0	31	31.2	31	31.1	0	76	75.5	75.5	75.5	Normal	0	67	Normal	0
571	1	29	0	Fundamental I Complete	0	0	0	D/E	2	0	0	10.5	8.5	10.5	8.5	8.5	1	4	0	0	0	42.5	1	121	105	110	108	108	79	68	65	69	66.5	Normal	0	33	32.8	33	32.9	0	87.5	88.5	88	88.25	High	1	57	Normal	0
572	1	30	0	Fundamental I Complete	0	0	0	C2	1	0	0	10.5	8.5	10.5	8.5	8.5	1	4	0	0	0	42.5	1	114	113	112	120	112	75	70	71	73	70.5	Normal	0	32.7	32.6	32.6	32.6	0	80	80.5	80.5	80.5	Normal	0	51	Normal	0
574	1	24	0	Incomplete high school	2	0	0	D/E	2	1	1	10.5	8.5	9	7	7.75	0	4	0	0	0	38.75	0	143	137	133	121	133	73	63	71	80	80	Hypertension - Medication	2	32.3	32.3	32.3	32.3	0	81.5	82	82	82	Normal	0	68	Normal	0
575	0	21	0	Complete High School	2	0	0	B1	0	1	1	10.5	8.5	10.5	8.5	8.5	1	4	0	0	0	42.5	1	145	148	143	148	148	72	73	83	73	73	Stage 1 Hypertension	2	36.5	36.5	36.5	36.5	1	82	82.2	81.8	82	Normal	0	45	Normal	0
576	0	58	3	Fundamental I Complete	0	0	0	D/E	2	0;1	0	12	10	12	10	10	1	5	1	1	1	60	1	119	119	133	129	129	72	79	80	76	79.5	Hypertension - Medication	2	44.5	44.5	44.5	44.5	1	117	117	117	117	High	1	80	Normal	0
577	1	28	0	Fundamental II Incomplete	1	0	0	D/E	2	0	0	10	8	10	8	8	0	4	0	0	0	40	0	150	136	137	121	137	76	86	78	74	74	Hypertension - Medication	2	32	32	32	32	0	80.5	80	80	80	Normal	0	72	Normal	0
578	0	47	2	Fundamental I Complete	0	0	0	C2	1	0	0	11	9	10	8	8.5	1	4	0	0	0	42.5	1	133	121	116	112	112	70	77	72	64	64	Normal	0	39.5	39.5	39.5	39.5	1	100	100.5	100.2	100.35	High	1	45	Normal	0
579	1	42	2	Fundamental II Incomplete	1	0	0	B2	0	0	0	3.5	3.5	3.5	3.5	3.5	0	3	0	0	0	14	0	149	145	148	142	148	73	80	78	67	79	Stage 1 Hypertension	2	34.5	34	34	34	0	87	87	87	87	High	1	66	Normal	0
580	0	30	0	Fundamental II Complete	1	0	0	C2	1	0	0	11	9	11	9	9	1	5	1	0	0	54	1	126	123	123	122	123	65	63	67	65	65	prehypertension	1	36	36	36	36	0	79	78.5	79	78.75	Normal	0	44	Normal	0
581	0	49	2	Fundamental I Complete	0	0	0	C1	1	0	0	12.5	10.5	11.5	9.5	10	1	5	1	1	1	60	1	140	141	152	139	139	84	88	87	86	87.5	prehypertension	1	37.5	38.8	38.5	38.65	1	85.2	85.2	85.2	85.2	Normal	0	38	Low-HDL	1
582	0	30	0	Incomplete high school	2	0	0	C2	1	0	0	12	10	12	10	10	1	5	1	0	0	60	1	149	154	133	127	127	78	80	71	69	69	prehypertension	1	38	37.5	37.8	37.65	1	80	80.5	80.5	80.5	Normal	0	52	Normal	0
583	0	35	1	Fundamental I Complete	0	0	0	D/E	2	0	0	12	10	10.5	8.5	9.25	1	4	0	0	0	46.25	1	123	128	128	121	128	65	70	73	74	71.5	prehypertension	1	36	36	36	36	0	80	80	79.8	79.9	Normal	0	47	Normal	0
585	0	52	3	Fundamental II Incomplete	1	2	1	D/E	2	0	0	10	8	10	8	8	0	6	1	3	1	56	1	136	144	139	136	136	66	72	80	74	74	prehypertension	1	33.5	33.5	33.7	33.6	0	79	79.5	79.5	79.5	Normal	0	62	Normal	0
586	0	30	0	Fundamental I Complete	0	0	0	C1	1	1	1	11	9	11	9	9	1	5	1	0	0	54	1	129	138	134	121	134	61	67	57	67	67	prehypertension	1	33.7	33.5	33.5	33.5	0	70.7	70.7	70.7	70.7	Normal	0	47	Normal	0
587	0	51	3	Fundamental II Incomplete	1	0	0	C2	1	0	0	15.5	13.5	15.5	13.5	13.5	1	6	1	3	1	94.5	1	126	118	119	121	119	71	66	70	70	68	Hypertension - Medication	2	47.5	47.5	47.5	47.5	1	134.5	136	135	135.5	High	1	51	Normal	0
588	1	33	1	Fundamental II Incomplete	1	0	0	C2	1	0	0	12.5	10.5	12.5	10.5	10.5	1	4	0	0	0	52.5	1	108	116	105	104	104	67	69	64	66	66	Normal	0	28.5	28.5	28.5	28.5	0	64.5	64.5	65	64.75	Normal	0	48	Low-HDL	1
589	1	51	3	Fundamental I Incomplete	0	0	0	D/E	2	0	0	10	8	11	9	8.5	1	4	0	0	0	42.5	1	127	123	126	116	126	73	70	75	70	70	Hypertension - Medication	2	37	37.2	37.2	37.2	1	126	126.2	126.2	126.2	High	1	48	Low-HDL	1
590	0	26	0	Fundamental I Complete	0	0	0	C1	1	1	1	9.5	7.5	9.5	7.5	7.5	0	5	1	1	1	45	1	160	153	157	155	157	76	84	83	84	83.5	Stage 1 Hypertension	2	38.2	38.2	38.5	38.35	1	90.2	90.2	90.5	90.35	Normal	0	51	Normal	0
591	1	40	1	Fundamental I Complete	0	0	0	D/E	2	0	0	11	9	11	9	9	1	5	1	1	1	54	1	128	119	122	118	122	72	71	73	73	72	prehypertension	1	33	33.2	33.3	33.25	0	91.5	91.3	91.5	91.4	High	1	51	Normal	0
592	1	47	2	Fundamental I Incomplete	0	0	0	D/E	2	0	0	11	9	11	9	9	1	4	0	0	0	45	1	129	119	133	138	138	81	79	73	79	79	Hypertension - Medication	2	36.2	36.2	36	36.1	0	128	127	127	127	High	1	52	Normal	0
593	0	38	1	Fundamental I Complete	0	0	0	D/E	2	0	0	11	9	11	9	9	1	5	1	1	1	54	1	122	155	120	119	119	70	73	71	70	72	Normal	0	36	36.5	36	36.25	1	85	85.1	85.3	85.2	Normal	0	50	Normal	0
594	0	42	2	Complete High School	2	0	0	B2	0	0	0	17	15	0	0	7.5	0	5	1	1	1	45	1	125	130	136	130	130	66	64	69	64	64	prehypertension	1	37.5	37.8	38	37.9	1	83.5	82.5	82.3	82.4	Normal	0	48	Normal	0
595	1	39	1	Fundamental I Complete	0	0	0	C2	1	0	0	10.5	8.5	10.5	8.5	8.5	1	5	1	0	0	51	1	129	129	146	115	115	62	63	63	67	63	Normal	0	31.5	31.5	31.5	31.5	0	84	83.8	84	83.9	Normal	0	60	Normal	0
596	1	23	0	Fundamental II Incomplete	1	0	0	D/E	2	0	0	10	8	10	8	8	0	5	1	1	1	48	1	117	115	114	119	114	53	46	51	51	51	Normal	0	32	31.5	31.5	31.5	0	71	71.2	70.8	71	Normal	0	63	Normal	0
598	0	22	0	High School + Complete Technical	2	0	0	C2	1	1	1	14	12	14	12	12	1	5	1	1	1	72	1	107	115	114	114	114	63	67	66	68	66.5	Normal	0	39.5	39.7	40	39.85	1	90.5	91	90.5	90.75	Normal	0	48	Normal	0
599	1	27	0	Fundamental II Incomplete	1	0	0	C1	1	0	0	11	9	11	9	9	1	4	0	0	0	45	1	113	123	119	119	119	68	64	66	64	65	Normal	0	31	31.5	31.5	31.5	0	76	76	76	76	Normal	0	44	Low-HDL	1
600	0	44	2	Fundamental I Complete	0	0	0	B2	0	0	0	10.5	8.5	11	9	8.75	1	5	1	2	1	52.5	1	137	122	128	116	116	78	75	79	77	77	Hypertension - Medication	2	41.5	41.7	41.6	41.65	1	110	110	110.5	110.25	High	1	35	Low-HDL	1
602	1	43	2	Fundamental I Complete	0	0	0	D/E	2	1	1	11	9	11	9	9	1	4	0	0	0	45	1	120	113	112	110	112	64	67	70	68	68.5	Normal	0	34	34	34	34	0	79	79	79	79	Normal	0	67	Normal	0
603	0	38	1	Fundamental I Complete	0	0	0	C1	1	0	0	12	10	12	10	10	1	4	0	0	0	50	1	132	130	126	129	126	62	64	63	62	63.5	prehypertension	1	39.9	39.9	39.8	39.85	1	98	98	97.8	97.9	High	1	49	Normal	0
604	0	48	2	Fundamental I Complete	0	0	0	B2	0	0	0	11	9	11	9	9	1	5	1	0	0	54	1	138	157	146	131	131	75	81	74	77	77	prehypertension	1	40	39.5	39.5	39.5	1	95.5	95.5	97.5	96.5	High	1	83	Normal	0
605	0	32	1	Fundamental I Complete	0	0	0	D/E	2	0;2	0	11.5	9.5	11.5	9.5	9.5	1	5	1	3	1	57	1	135	121	118	119	118	61	62	63	63	62.5	Normal	0	37	36.8	36.9	36.85	1	93	94	94	94	High	1	50	Normal	0
606	1	44	2	Fundamental I Complete	0	0	0	D/E	2	1	1	10.5	8.5	11	9	8.75	1	6	1	3	1	61.25	1	145	126	127	137	127	84	79	78	72	78.5	prehypertension	1	41.5	41.5	41.5	41.5	1	108	108	108	108	High	1	30	Low-HDL	1
607	0	40	1	Fundamental I Incomplete	0	0	0	D/E	2	0	0	10	8	10	8	8	0	5	1	1	1	48	1	157	139	151	131	131	79	75	69	76	76	prehypertension	1	40.9	41	41	41	1	102.8	102.8	102.7	102.75	High	1	32	Low-HDL	1
608	1	55	3	Fundamental I Complete	0	0	0	D/E	2	0	0	11.5	9.5	11.5	9.5	9.5	1	4	0	0	0	47.5	1	113	115	116	116	116	71	72	76	69	74	Normal	0	35.5	35.3	35.3	35.3	0	105	105	103	104	High	1	68	Normal	0
609	0	34	1	Fundamental II Complete	1	0	0	D/E	2	1	1	11	9	11	9	9	1	5	1	1	1	54	1	123	116	120	122	120	78	70	74	73	72	Normal	0	35	34.8	34.5	34.65	0	82	82	82	82	Normal	0	49	Normal	0
610	1	25	0	Fundamental II Complete	1	0	0	C1	1	0	0	10	8	8	6	7	0	4	0	0	0	35	0	103	102	95	100	100	56	56	54	56	55	Normal	0	30.8	30.8	30.8	30.8	0	71.5	71.5	71.3	71.4	Normal	0	80	Normal	0
611	0	57	3	Fundamental I Complete	0	2	1	B2	0	0	0	11.5	9.5	11.5	9.5	9.5	1	5	1	1	1	57	1	146	146	144	134	144	72	88	81	79	79	Hypertension - Medication	2	44.5	44.5	44.5	44.5	1	131.5	132	132	132	High	1	28	Low-HDL	1
612	0	49	2	Fundamental I Complete	0	0	0	C1	1	0	0	9	7	9	7	7	0	5	1	1	1	42	1	145	140	141	140	141	85	85	82	82	83.5	Stage 1 Hypertension	2	36.2	36.2	36.2	36.2	0	84.7	84.7	84.5	84.6	Normal	0	60	Normal	0
613	0	30	0	Fundamental II Complete	1	0	0	B2	0	1	1	11	9	10	8	8.5	1	5	1	1	1	51	1	150	135	137	131	137	74	83	74	72	72	prehypertension	1	38.7	39	38.7	38.85	1	96	95.8	95.8	95.8	High	1	38	Low-HDL	1
614	0	49	2	Fundamental I Incomplete	0	0	0	C2	1	0	0	10	8	10	8	8	0	5	1	1	1	48	1	122	126	118	111	111	70	68	70	68	69	Normal	0	35.5	36	36	36	0	85	85	85	85	Normal	0	57	Normal	0
615	1	32	1	Fundamental I Complete	0	0	0	C2	1	0	0	10	8	12	10	9	1	5	1	1	1	54	1	101	105	108	115	108	66	55	59	62	57	Normal	0	32	31.7	31.7	31.7	0	83	82.8	82.7	82.75	Normal	0	82	Normal	0
616	1	20	0	Fundamental I Complete	0	0	0	C2	1	1	1	11	9	11	9	9	1	4	0	0	0	45	1	119	117	116	122	116	69	72	70	73	71	Normal	0	31.5	31.3	31.4	31.35	0	72.5	72.5	72	72.25	Normal	0	80	Normal	0
617	0	47	2	Fundamental I Incomplete	0	0	0	D/E	2	1	1	12	10	11	9	9.5	1	5	1	1	1	57	1	146	139	137	147	137	76	79	81	74	80	prehypertension	1	35	35	35.4	35.2	0	79	78.8	78.8	78.8	Normal	0	50	Normal	0
618	0	40	1	Fundamental I Complete	0	0	0	C2	1	0	0	10	8	9.5	7.5	7.75	0	4	0	0	0	38.75	0	154	153	153	147	153	93	95	93	91	94	Stage 1 Hypertension	2	40.8	41	40.8	40.9	1	108	108	108	108	High	1	57	Normal	0
619	0	36	1	Fundamental II Incomplete	1	0	0	C2	1	0	0	11	9	11	9	9	1	5	1	1	1	54	1	140	136	126	131	131	71	78	79	83	78.5	prehypertension	1	37.5	37.5	38	37.75	1	81.5	82	82	82	Normal	0	71	Normal	0
620	0	51	3	Fundamental I Incomplete	0	0	0	D/E	2	0	0	11	9	11	9	9	1	5	1	0	0	54	1	132	135	139	114	139	85	82	81	73	81.5	prehypertension	1	38	38.5	38.5	38.5	1	88	88	88.5	88.25	Normal	0	44	Normal	0
621	1	36	1	Complete High School	2	0	0	C2	1	0	0	10	8	10	8	8	0	4	0	0	0	40	0	147	135	151	139	139	89	100	104	90	102	Stage 2 Hypertension	2	31.5	31.7	31.8	31.75	0	80	80	80	80	Normal	0	61	Normal	0
622	1	22	0	Complete High School	2	0	0	C2	1	1	1	12.5	10.5	11.5	9.5	10	1	4	0	0	0	50	1	125	121	117	125	117	74	73	71	78	72	Normal	0	31	30.8	30.8	30.8	0	76.5	76	76	76	Normal	0	57	Normal	0
623	0	56	3	Fundamental I Complete	0	0	0	C2	1	0	0	10	8	10	8	8	0	5	1	1	1	48	1	107	109	104	102	102	73	74	69	70	70	Normal	0	31.8	31.8	31.8	31.8	0	70.8	70.8	70.8	70.8	Normal	0	66	Normal	0
624	1	27	0	Fundamental I Complete	0	0	0	D/E	2	0	0	11	9	11	9	9	1	4	0	0	0	45	1	124	120	121	129	121	74	76	77	76	76.5	prehypertension	1	32.5	32	32	32	0	76	76.5	76.5	76.5	Normal	0	78	Normal	0
625	0	30	0	Fundamental II Complete	1	0	0	D/E	2	0	0	10	8	10	8	8	0	4	0	0	0	40	0	143	123	118	123	123	85	57	71	81	81	prehypertension	1	34.5	34.5	34.5	34.5	0	75	74.5	74.5	74.5	Normal	0	56	Normal	0
626	1	46	2	Fundamental I Incomplete	0	0	0	D/E	2	1	1	10	8	10	8	8	0	4	0	0	0	40	0	109	103	110	111	111	74	73	76	68	74.5	Normal	0	35.5	38.5	38.5	38.5	1	104	104.5	104.5	104.5	High	1	57	Normal	0
627	1	27	0	Fundamental I Complete	0	0	0	D/E	2	0	0	2.5	2.5	2	2	2.25	0	1	0	0	0	4.5	0	133	121	128	129	129	94	93	102	98	98	Stage 1 Hypertension	2	37.5	37.5	37.5	37.5	1	116	119	118	118.5	High	1	73	Normal	0
628	0	29	0	Fundamental I Complete	0	0	0	D/E	2	0	0	11	9	11	9	9	1	5	1	1	1	54	1	111	111	110	113	110	63	66	71	60	60	Normal	0	35.5	34.5	34.5	34.5	0	72.8	72.5	72.5	72.5	Normal	0	57	Normal	0
629	0	37	1	Fundamental I Complete	0	0	0	C1	1	0	0	12	10	12	10	10	1	5	1	1	1	60	1	113	105	106	119	106	64	72	66	67	67	Normal	0	37.7	37.7	37.5	37.6	1	82.5	83	83	83	Normal	0	47	Normal	0
630	0	22	0	Fundamental II Incomplete	1	0	0	C2	1	1	1	12	10	11	9	9.5	1	5	1	1	1	57	1	126	127	129	118	129	59	63	61	60	62	prehypertension	1	34.5	36.5	36.5	36.5	1	81.5	80.5	80.6	80.55	Normal	0	44	Normal	0
631	0	21	0	Complete High School	2	0	0	B2	0	0	0	11.2	9.2	10.66	8.66	8.93	1	5	1	1	1	53.58	1	108	122	113	122	122	64	66	64	64	65	prehypertension	1	34.7	34.5	34.5	34.5	0	72	72.5	72.7	72.6	Normal	0	54	Normal	0
632	1	27	0	Fundamental I Complete	0	0	0	D/E	2	0	0	11	9	11	9	9	1	5	1	1	1	54	1	124	108	108	120	108	67	63	65	62	64	Normal	0	38	37.5	37.5	37.5	1	104	103.5	103.5	103.5	High	1	44	Low-HDL	1
633	0	50	2	Fundamental I Complete	0	0	0	C1	1	0	0	10	8	10	8	8	0	5	1	1	1	48	1	142	140	137	152	137	80	84	83	82	83.5	prehypertension	1	38.5	38	38	38	1	91	91.5	92	91.75	Normal	0	56	Normal	0
634	0	28	0	Fundamental II Complete	1	5	1	D/E	2	0	0	11.5	9.5	12.5	10.5	10	1	5	1	0	0	60	1	146	152	148	146	148	63	61	60	61	60.5	Stage 1 Hypertension	2	37.5	37.5	37.8	37.65	1	81.5	81.5	81.5	81.5	Normal	0	56	Normal	0
635	0	46	2	Fundamental I Incomplete	0	0	0	D/E	2	0	0	11.5	9.5	11.5	9.5	9.5	1	5	1	0	0	57	1	135	141	132	126	126	86	91	80	82	82	prehypertension	1	39.8	39.8	40	39.9	1	98.5	99	99	99	High	1	43	Normal	0
636	1	29	0	Fundamental II Complete	1	0	0	D/E	2	1	1	11.5	9.5	11	9	9.25	1	4	0	0	0	46.25	1	129	120	119	116	119	72	70	72	71	71	Normal	0	29.5	29.3	29.3	29.3	0	73.5	74	74	74	Normal	0	83	Normal	0
637	0	44	2	Fundamental I Incomplete	0	2	1	D/E	2	1	1	11	9	11	9	9	1	5	1	1	1	54	1	123	118	124	127	127	72	76	71	78	78	prehypertension	1	35	35	35	35	0	83	83	83	83	Normal	0	69	Normal	0
638	1	52	3	Fundamental I Complete	0	0	0	D/E	2	0	0	10.5	8.5	10	8	8.25	1	4	0	0	0	41.25	1	119	116	119	116	119	68	63	64	66	63.5	Hypertension - Medication	2	34.5	34.4	32.3	33.35	0	76	76	76.5	76.25	Normal	0	68	Normal	0
639	1	59	3	Fundamental I Complete	0	0	0	C2	1	1	1	11.5	9.5	3.5	1.5	5.5	0	2	0	0	0	16.5	0	130	116	124	135	135	85	81	82	75	81.5	Hypertension - Medication	2	33.5	33.5	33.5	33.5	0	95.5	96.7	97	96.85	High	1	60	Normal	0
640	0	39	1	Fundamental I Complete	0	0	0	C2	1	0	0	10.5	8.5	10.5	8.5	8.5	1	5	1	0	0	51	1	148	138	127	135	135	87	81	82	89	81.5	prehypertension	1	41	41	41	41	1	99.5	99.5	100	99.75	High	1	55	Normal	0
641	1	49	2	Fundamental I Incomplete	0	1	1	D/E	2	1	1	10	8	10	8	8	0	5	1	1	1	48	1	173	155	150	152	152	104	105	102	101	103.5	Stage 2 Hypertension	2	35	34.5	34.5	34.5	0	99	98.5	98.7	98.6	High	1	55	Normal	0
642	1	41	2	Fundamental I Complete	0	0	0	C2	1	0	0	11.5	9.5	11.5	9.5	9.5	1	4	0	0	0	47.5	1	134	122	131	134	134	91	86	85	77	85.5	Hypertension - Medication	2	37.8	37.8	37.7	37.75	1	98	99	101.5	100.25	High	1	44	Low-HDL	1
643	1	28	0	Fundamental II Complete	1	2	1	D/E	2	1	1	11.5	9.5	11.5	9.5	9.5	1	4	0	0	0	47.5	1	142	151	130	139	139	85	78	81	79	79.5	prehypertension	1	34.5	34.5	34.5	34.5	0	85.5	85.5	86	85.75	High	1	54	Normal	0
644	1	33	1	Fundamental II Complete	1	0	0	B1	0	0	0	11	9	11	9	9	1	5	1	0	0	54	1	134	125	122	114	122	82	77	77	80	77	prehypertension	1	30.5	30.5	30.5	30.5	0	75	75	75.5	75.25	Normal	0	57	Normal	0
645	0	20	0	Fundamental I Complete	0	0	0	C1	1	0	0	11.5	9.5	11.5	9.5	9.5	1	5	1	0	0	57	1	149	138	130	133	133	74	67	67	65	67	prehypertension	1	37.5	38	37.5	37.75	1	83.8	83.8	83.8	83.8	Normal	0	53	Normal	0
646	0	22	0	Fundamental II Complete	1	0	0	C1	1	0	0	11	9	11	9	9	1	4	0	0	0	45	1	150	132	139	131	131	71	67	66	68	66.5	prehypertension	1	35.5	35.5	35.5	35.5	0	80.5	81.5	81	81.25	Normal	0	66	Normal	0
647	1	52	3	Fundamental I Complete	0	0	0	D/E	2	0	0	11	9	11	9	9	1	5	1	0	0	54	1	113	118	114	110	114	77	72	67	64	64	Normal	0	34.8	34.8	34.8	34.8	0	87.5	88	88	88	High	1	65	Normal	0
648	0	31	1	Fundamental II Complete	1	2	1	C1	1	1	1	11.5	9.5	10.5	8.5	9	1	5	1	1	1	54	1	152	151	160	153	153	74	78	82	81	80	Stage 1 Hypertension	2	37	37	37	37	1	79.5	79.5	80	79.75	Normal	0	79	Normal	0
649	1	25	0	Fundamental II Complete	1	0	0	C1	1	1	1	11	9	10	8	8.5	1	4	0	0	0	42.5	1	124	122	124	124	124	67	65	67	63	66	prehypertension	1	32.5	32.5	32.5	32.5	0	88.7	88.5	88.3	88.4	High	1	59	Normal	0
650	0	40	1	Fundamental I Complete	0	1	1	C1	1	0	0	12	10	12	10	10	1	5	1	1	1	60	1	132	131	132	140	132	85	83	88	79	79	prehypertension	1	36	35.8	36	35.9	0	83.5	83.5	83.5	83.5	Normal	0	56	Normal	0
651	0	28	0	Fundamental I Complete	0	0	0	B2	0	0	0	11	9	9	7	8	0	5	1	0	0	48	1	144	140	138	132	138	75	80	75	72	72	prehypertension	1	38.5	38	38	38	1	78.2	78	78	78	Normal	0	47	Normal	0
652	0	48	2	Fundamental I Incomplete	0	0	0	C1	1	0	0	11	9	11	9	9	1	5	1	1	1	54	1	122	122	132	126	126	65	64	67	66	65.5	prehypertension	1	39	33.5	39.5	36.5	1	85	85.5	85.3	85.4	Normal	0	47	Normal	0
653	0	31	1	Fundamental I Complete	0	0	0	C2	1	0	0	13	11	11	9	10	1	5	1	0	0	60	1	138	136	134	126	134	66	72	71	67	71.5	prehypertension	1	36	35.8	36	35.9	0	77	77.5	77.5	77.5	Normal	0	57	Normal	0
654	0	57	3	Fundamental I Complete	0	1	1	B2	0	1	1	10	8	9	7	7.5	0	4	0	0	0	37.5	0	133	134	130	125	130	83	83	84	82	83.5	prehypertension	1	40	40	40	40	1	111	108	111	109.5	High	1	38	Low-HDL	1
655	0	44	2	Fundamental I Incomplete	0	0	0	D/E	2	0	0	11	9	10	8	8.5	1	4	0	0	0	42.5	1	146	146	150	147	150	73	87	86	87	86.5	Stage 1 Hypertension	2	40	40.5	40.5	40.5	1	96	96	96	96	High	1	43	Normal	0
656	0	39	1	Complete High School	2	0	0	D/E	2	0	0	11.5	9.5	11.5	9.5	9.5	1	5	1	1	1	57	1	116	113	118	113	113	64	63	65	62	64	Normal	0	35.5	35.5	35.5	35.5	0	78	78.5	78.5	78.5	Normal	0	67	Normal	0
657	1	39	1	Fundamental I Complete	0	0	0	C2	1	0	0	11	9	11	9	9	1	5	1	1	1	54	1	95	100	96	93	96	53	56	55	54	55.5	Normal	0	34	33.8	34	33.9	0	83	83.2	83.2	83.2	Normal	0	82	Normal	0
658	1	30	0	Fundamental I Complete	0	5	1	D/E	2	0	0	10	8	10	8	8	0	4	0	0	0	40	0	132	120	128	117	117	75	73	70	73	71.5	Normal	0	31	31.2	31	31.1	0	71	70.5	70.5	70.5	Normal	0	72	Normal	0
659	0	30	0	Fundamental II Complete	1	0	0	C2	1	1	1	11	9	11	9	9	1	5	1	1	1	54	1	125	128	129	137	129	77	80	81	81	80.5	prehypertension	1	41	41	41	41	1	100.5	100.6	100.6	100.6	High	1	37	Low-HDL	1
660	0	43	2	Fundamental II Incomplete	1	0	0	C1	1	1	1	12	10	12	10	10	1	5	1	1	1	60	1	115	116	126	109	109	72	78	79	74	78.5	Normal	0	37	37	37	37	1	79.5	80	78.7	79.35	Normal	0	82	Normal	0
661	1	35	1	Fundamental I Complete	0	0	0	C2	1	0	0	12.2	10.2	11	9	9.6	1	4	0	0	0	48	1	108	102	101	103	101	71	61	65	66	63	Normal	0	30.5	30.5	30.5	30.5	0	76	76.5	76.5	76.5	Normal	0	62	Normal	0
662	1	27	0	Incomplete high school	2	0	0	C1	1	2	1	10	8	10	8	8	0	4	0	0	0	40	0	109	107	111	107	111	69	70	68	67	69	Normal	0	36.5	36.3	36.3	36.3	1	103	104	105	104.5	High	1	58	Normal	0
663	1	45	2	Illiterate	0	2	1	C2	1	0	0	10.5	8.5	10.5	8.5	8.5	1	4	0	0	0	42.5	1	148	141	139	133	139	90	81	77	83	79	prehypertension	1	43.5	43.5	43.5	43.5	1	120.5	119	119	119	High	1	65	Normal	0
664	0	44	2	Fundamental I Complete	0	0	0	C2	1	0	0	15.5	13.5	12.5	10.5	12	1	4	0	0	0	60	1	133	128	132	129	132	86	84	84	83	84	prehypertension	1	37	37	37	37	1	89.9	89.8	89.7	89.75	Normal	0	49	Normal	0
665	0	59	3	Illiterate	0	0	0	D/E	2	1	1	10	8	10	8	8	0	4	0	0	0	40	0	166	162	171	151	151	97	85	84	92	84.5	Stage 1 Hypertension	2	36.5	36.5	36.5	36.5	1	84.5	85.5	85.7	85.6	Normal	0	77	Normal	0
666	0	23	0	Fundamental II Complete	1	0	0	C2	1	0	0	10	8	10	8	8	0	4	0	0	0	40	0	149	136	136	143	136	83	77	78	73	77.5	prehypertension	1	35	35	35	35	0	75	75	75.2	75.1	Normal	0	46	Normal	0
667	0	32	1	Fundamental II Complete	1	0	0	B2	0	0	0	11	9	11	9	9	1	5	1	1	1	54	1	138	148	132	134	134	73	93	87	89	89	prehypertension	1	41	41.5	41.5	41.5	1	105	105	104.5	104.75	High	1	46	Normal	0
668	1	36	1	Fundamental I Complete	0	0	0	D/E	2	0	0	10	8	10	8	8	0	4	0	0	0	40	0	128	131	157	140	140	87	92	83	80	80	Stage 1 Hypertension	2	31.7	32	31.5	31.75	0	81.5	81	81	81	Normal	0	48	Low-HDL	1
669	1	46	2	Fundamental I Complete	0	0	0	D/E	2	0	0	10.75	8.75	10.75	8.75	8.75	1	5	1	1	1	52.5	1	120	131	118	123	123	74	73	74	72	73.5	Hypertension - Medication	2	35.5	35.5	35.6	35.55	0	91	92.5	92.5	92.5	High	1	42	Low-HDL	1
670	0	25	0	Fundamental II Complete	1	2	1	D/E	2	4	1	10.75	8.75	10.75	8.75	8.75	1	4	0	0	0	43.75	1	126	122	127	116	116	68	67	69	65	68	Normal	0	40.5	40.8	40.7	40.75	1	92	91.8	91.8	91.8	Normal	0	51	Normal	0
671	1	34	1	Fundamental I Complete	0	0	0	D/E	2	0	0	11	9	11	9	9	1	4	0	0	0	45	1	126	116	120	118	120	79	70	78	75	75	Normal	0	33.8	34	33.8	33.9	0	78	77.8	78	77.9	Normal	0	61	Normal	0
672	1	19	0	Incomplete high school	2	0	0	A	0	0	0	10	8	10	8	8	0	4	0	0	0	40	0	133	137	128	124	124	85	81	80	83	80.5	prehypertension	1	31.2	31.2	31.2	31.2	0	77.8	77.5	77.8	77.65	Normal	0	67	Normal	0
675	0	32	1	Fundamental I Complete	0	0	0	C2	1	2	1	11	9	11	9	9	1	5	1	1	1	54	1	118	124	114	111	111	71	68	78	70	70	Normal	0	36	36		18	0	85.5	85.5	85.5	85.5	Normal	0	48	Normal	0
676	0	45	2	Fundamental I Complete	0	0	0	D/E	2	0	0	11.7	9.7	10	8	8.85	1	4	0	0	0	44.25	1	123	127	138	124	124	86	82	91	87	87	prehypertension	1	35.5	35.5	35.5	35.5	0	82.5	82.2	82.1	82.15	Normal	0	81	Normal	0
678	0	31	1	Fundamental I Complete	0	0	0	C2	1	1	1	12	10	11	9	9.5	1	5	1	0	0	57	1	138	141	133	131	131	84	82	78	80	80	prehypertension	1	38.5	38.3	38.3	38.3	1	97.5	97.3	97.5	97.4	High	1	43	Normal	0
679	1	44	2	Fundamental I Complete	0	0	0	C2	1	0	0	8.5	6.5	10.5	8.5	7.5	0	5	1	1	1	45	1	113	120	112	115	115	84	77	72	67	67	Normal	0	36	35.8	35.8	35.8	0	115.5	116	116	116	High	1	48	Low-HDL	1
680	1	37	1	Fundamental I Complete	0	0	0	C1	1	0	0	12	10	12	10	10	1	6	1	3	1	70	1	108	109	100	106	106	73	76	73	69	74.5	Hypertension - Medication	2	31.5	31.7	31.7	31.7	0	79.5	80	81	80.5	Normal	1	69	Normal	0
681	0	32	1	Incomplete high school	2	0	0	C2	1	0;2	0	11	9	11	9	9	1	5	1	1	1	54	1	119	120	116	115	116	66	74	66	69	69	Normal	0	36	36.2	36.2	36.2	0	79.5	80	80	80	Normal	0	43	Normal	0
682	0	30	0	Fundamental I Complete	0	0	0	C2	1	0	0	15	13	14.5	12.5	12.75	1	5	1	1	1	76.5	1	146	141	154	153	153	79	78	74	76	76	Stage 1 Hypertension	2	38.5	38.5	38.5	38.5	1	89.9	89.8	89.8	89.8	Normal	0	49	Normal	0
683	0	28	0	Fundamental I Complete	0	0	0	C2	1	0	0	12.5	10.5	11.5	9.5	10	1	5	1	1	1	60	1	115	129	121	113	113	61	71	64	69	69	Normal	0	40	40	40	40	1	94	94	94.3	94.15	High	1	54	Normal	0
685	0	24	0	Fundamental II Complete	1	0	0	D/E	2	0	0	12	10	12	10	10	1	5	1	0	0	60	1	129	132	130	122	130	71	79	73	62	62	prehypertension	1	37	38	38	38	1	78	77.5	77.5	77.5	Normal	0	54	Normal	0
687	1	38	1	Fundamental II Complete	1	0	0	C1	1	0	0	11	9	11	9	9	1	4	0	0	0	45	1	131	123	124	131	124	90	94	86	92	92	Stage 1 Hypertension	2	35.8	35.3	35.4	35.35	0	101.5	102.5	102	102.25	High	1	65	Normal	0
688	0	47	2	Fundamental I Complete	0	0	0	C2	1	0	0	10.5	8.5	10.5	8.5	8.5	1	5	1	1	1	51	1	152	152	147	163	163	84	91	89	93	90	Stage 2 Hypertension	2	42	42	42	42	1	114	114	114	114	High	1	57	Normal	0
689	0	22	0	Fundamental I Complete	0	0	0	C1	1	0	0	2	2	2	2	2	0	1	0	0	0	4	0	141	140	130	135	135	75	81	78	80	79.5	prehypertension	1	37.8	37.5	37.4	37.45	1	95.7	96	95.5	95.75	High	1	46	Normal	0
690	0	21	0	Fundamental II Incomplete	1	0	0	C2	1	0;1	0	10	8	9	7	7.5	0	2	0	0	0	22.5	0	112	122	141	134	134	57	59	54	51	51	prehypertension	1	37.5	37.2	37.3	37.25	1	75	75.8	75.4	75.6	Normal	0	41	Normal	0
693	0	22	0	Complete High School	2	0	0	B2	0	0	0	11	9	11	9	9	1	4	0	0	0	45	1	149	144	134	136	136	68	65	63	62	64	prehypertension	1	36	36	36	36	0	84.5	84	84.5	84.25	Normal	0	39	Low-HDL	1
694	0	30	0	Fundamental I Complete	0	0	0	C2	1	0	0	11	9	11	9	9	1	6	1	3	1	63	1	121	115	118	118	118	59	61	63	62	62	Normal	0	39.5	39.5	39.5	39.5	1	94.5	93.5	93.5	93.5	Normal	0	58	Normal	0
696	1	36	1	Fundamental II Incomplete	1	0	0	B2	0	0	0	11.5	9.5	11.5	9.5	9.5	1	5	1	1	1	57	1	113	111	108	110	108	67	73	72	74	72.5	Normal	0	32	32.1	32	32.05	0	78	77.5	78	77.75	Normal	0	80	Normal	0
697	0	38	1	Fundamental I Complete	0	0	0	C2	1	0	0	13	11	13	11	11	1	5	1	1	1	66	1	96	98	102	102	102	54	63	56	62	62	Normal	0	35.5	35.4	35.5	35.45	0	82.7	82.7	82.8	82.75	Normal	0	44	Normal	0
699	1	34	1	Fundamental I Complete	0	0	0	C2	1	0	0	12	10	12	10	10	1	5	1	0	0	60	1	121	128	125	125	125	71	73	77	77	75	prehypertension	1	33.5	33.5	33.5	33.5	0	84.5	84	84	84	High	1	46	Low-HDL	1
700	1	20	0	Fundamental I Complete	0	0	0	C1	1	0	0	10.5	8.5	10.5	8.5	8.5	1	4	0	0	0	42.5	1	119	122	121	139	121	76	68	66	71	67	prehypertension	1	31.5	31.5	31.5	31.5	0	75.5	75.5	76	75.75	Normal	0	56	Normal	0
701	1	25	0	Fundamental II Complete	1	0	0	D/E	2	1	1	11	9	11	9	9	1	4	0	0	0	45	1	114	106	107	110	107	59	58	64	62	62	Normal	0	34.2	34.5	34.5	34.5	0	81	81.3	81.3	81.3	Normal	0	44	Low-HDL	1
702	1	30	0	Fundamental I Complete	0	0	0	C1	1	0	0	11.5	9.5	12	10	9.75	1	4	0	0	0	48.75	1	177	150	176	176	176	102	108	113	111	111	Hypertension - Medication	2	31.5	31.4	31.5	31.45	0	69	69.5	69.5	69.5	Normal	0	80	Normal	0
703	1	58	3	Complete High School	2	0	0	C1	1	0	0	10.5	8.5	10.5	8.5	8.5	1	4	0	0	0	42.5	1	129	134	144	122	122	77	79	75	75	77	Hypertension - Medication	2	34	34	34	34	0	80.5	81.5	81.3	81.4	Normal	0	60	Normal	0
704	1	24	0	Fundamental II Incomplete	1	0	0	C2	1	0	0	10	8	10	8	8	0	4	0	0	0	40	0	114	109	111	112	111	80	77	72	76	76	Normal	0	36.5	36	36	36	0	100	99	99	99	High	1	42	Low-HDL	1
705	1	38	1	Fundamental I Complete	0	0	0	C2	1	0	0	9	7	9	7	7	0	4	0	0	0	35	0	104	103	107	111	107	69	74	72	68	73	Normal	0	36	36	36	36	0	99	98.5	98.5	98.5	High	1	47	Low-HDL	1
706	1	51	3	Fundamental I Complete	0	5	1	D/E	2	0	0	11	9	1	1	1	0	4	0	0	0	5	0	116	128	118	125	125	77	85	77	77	77	prehypertension	1	35.5	35.5	35.5	35.5	0	90	89.5	90	89.75	High	1	69	Normal	0
707	0	48	2	Fundamental I Complete	0	0	0	C1	1	0	0	10.5	8.5	10.5	8.5	8.5	1	5	1	1	1	51	1	119	112	113	124	113	66	63	65	66	64	Normal	0	40	39.5	39.5	39.5	1	99	98	98	98	High	1	28	Low-HDL	1
708	1	34	1	Fundamental II Incomplete	1	0	0	C2	1	0	0	11	9	11	9	9	1	5	1	0	0	54	1	126	123	123	124	123	71	74	78	76	76	prehypertension	1	34	34	33.8	33.9	0	108	108	108	108	High	1	39	Low-HDL	1
709	1	55	3	Fundamental I Complete	0	0	0	C2	1	0	0	10	8	10	8	8	0	4	0	0	0	40	0	148	130	138	130	130	88	70	69	79	69.5	Hypertension - Medication	2	39.4	39.5	39.5	39.5	1	120	119	120	119.5	High	1	26	Low-HDL	1
710	1	33	1	Fundamental I Complete	0	0	0	C2	1	0	0	11	9	9.5	7.5	8.25	1	4	0	0	0	41.25	1	115	114	120	116	116	74	79	73	72	72	Normal	0	35.6	35.5	35.5	35.5	0	101	101	100	100.5	High	1	53	Normal	0
711	0	54	3	Fundamental I Complete	0	0	0	D/E	2	0	0	11.25	9.25	11.25	9.25	9.25	1	5	1	1	1	55.5	1	156	159	153	154	154	87	82	84	81	83	Stage 1 Hypertension	2	35	35	35	35	0	84	83.5	83.5	83.5	Normal	0	69	Normal	0
712	0	20	0	Fundamental II Complete	1	0	0	C2	1	0	0	14	12	11	9	10.5	1	5	1	1	1	63	1	155	157	166	154	154	86	79	96	89	89	Stage 1 Hypertension	2	35.5	35.7	35.4	35.55	0	68.5	68.6	68.5	68.55	Normal	0	65	Normal	0
713	1	25	0	Fundamental I Complete	0	0	0	D/E	2	0	0	12	10	10	8	9	1	4	0	0	0	45	1	118	116	119	123	119	77	68	72	71	70	Normal	0	33.5	33	33.2	33.1	0	77.5	78	77	77.5	Normal	0	80	Normal	0
714	0	31	1	Fundamental II Complete	1	0	0	D/E	2	1	1	11	9	11	9	9	1	5	1	1	1	54	1	146	139	148	144	144	70	77	74	75	75.5	Stage 1 Hypertension	2	37.5	38	38	38	1	89.8	90.9	90.8	90.85	Normal	0	64	Normal	0
715	0	54	3	Fundamental I Complete	0	0	0	D/E	2	0	0	14	12	10.5	8.5	10.25	1	5	1	1	1	61.5	1	144	139	137	149	137	81	79	78	88	78.5	prehypertension	1	38	37.8	37.6	37.7	1	94	95.5	95.6	95.55	High	1	64	Normal	0
716	0	57	3	Illiterate	0	0	0	D/E	2	0	0	10	8	10	8	8	0	4	0	0	0	40	0	171	153	157	158	157	99	93	97	98	95	Hypertension - Medication	2	44	44	44	44	1	121	120	120.5	120.25	High	1	31	Low-HDL	1
717	0	39	1	Fundamental I Complete	0	0	0	D/E	2	0	0	10	8	10	8	8	0	5	1	0	0	48	1	136	141	140	126	140	85	83	101	81	81	Stage 1 Hypertension	2	34.7	34.5	34.5	34.5	0	75.5	76	75.8	75.9	Normal	0	95	Normal	0
718	0	36	1	Fundamental I Complete	0	0	0	C2	1	0	0	12.5	10.5	13	11	10.75	1	5	1	1	1	64.5	1	153	146	149	142	149	97	95	97	85	96	Stage 1 Hypertension	2	40.8	40.9	41	40.95	1	96	96.2	96.5	96.35	High	1	46	Normal	0
719	0	30	0	Fundamental I Complete	0	0	0	D/E	2	0	0	11.3	9.3	11.8	9.8	9.55	1	5	1	1	1	57.3	1	134	138	139	135	139	94	75	74	72	74.5	prehypertension	1	34.5	35	35.4	35.2	0	78	78.2	78.3	78.25	Normal	0	61	Normal	0
720	0	55	3	Illiterate	0	0	0	D/E	2	1	1	5	3	5	3	3	0	4	0	0	0	15	0	162	145	154	154	154	96	84	82	94	83	Stage 1 Hypertension	2	36.5	36.5	36	36.25	1	90	89.5	89.5	89.5	Normal	0	38	Low-HDL	1
721	0	27	0	Fundamental II Complete	1	0	0	C2	1	0	0	8	6	8	6	6	0	5	1	1	1	36	0	128	129	124	120	120	78	74	75	78	74.5	Normal	0	36.8	37	37	37	1	82	82	82	82	Normal	0	74	Normal	0
722	1	43	2	Fundamental I Incomplete	0	0	0	D/E	2	0	0	8	6	8	6	6	0	3	0	0	0	24	0	144	130	133	127	133	81	86	85	89	85.5	prehypertension	1	32	32.5	32	32.25	0	85	85	85	85	High	1	54	Normal	0
723	1	31	1	Fundamental II Complete	1	2	1	D/E	2	1	1	8.5	6.5	8.5	6.5	6.5	0	3	0	0	0	26	0	128	131	132	125	132	88	88	85	88	86.5	Hypertension - Medication	2	37	37.3	37.2	37.25	1	106	107	107.5	107.25	High	1	51	Normal	0
724	1	34	1	Fundamental I Complete	0	0	0	C1	1	0	0	10	8	10	8	8	0	4	0	0	0	40	0	132	132	121	130	130	71	68	72	71	70	prehypertension	1	38	38	38	38	1	99.5	99.8	100	99.9	High	1	54	Normal	0
725	0	40	1	Fundamental I Incomplete	0	0	0	D/E	2	0	0	10	8	8	6	7	0	5	1	0	0	42	1	156	174	150	154	154	98	87	91	93	89	Stage 1 Hypertension	2	38.8	38.9	38.7	38.8	1	101	101.5	101.3	101.4	High	1	50	Normal	0
726	1	44	2	Complete High School	2	0	0	B2	0	0	0	11.5	9.5	9	7	8.25	1	4	0	0	0	41.25	1	119	137	128	127	127	77	72	80	77	77	Hypertension - Medication	2	39	38.5	38.5	38.5	1	105.6	106	105.6	105.8	High	1	57	Normal	0
727	0	28	0	Fundamental I Complete	0	0	0	D/E	2	0	0	12	10	12	10	10	1	5	1	1	1	60	1	160	144	147	145	147	51	46	48	60	47	Hypertension - Medication	2	39	39.1	39.1	39.1	1	91	90.5	90.6	90.55	Normal	0	54	Normal	0
728	0	32	1	Fundamental I Complete	0	0	0	C2	1	0	0	12	10	12	10	10	1	5	1	0	0	60	1	141	136	132	134	132	84	84	91	81	81	prehypertension	1	36.5	36.8	37	36.9	1	83	83	83.2	83.1	Normal	0	42	Normal	0
729	1	23	0	Complete High School	2	0	0	C2	1	0	0	11.5	9.5	11	9	9.25	1	1	0	0	0	18.5	0	109	124	111	112	112	76	70	66	66	68	Normal	0	29	28.8	29	28.9	0	63.2	63	62	62.5	Normal	0	53	Normal	0
730	0	29	0	Fundamental I Complete	0	0	0	D/E	2	0;1	0	12.5	10.5	10	8	9.25	1	5	1	1	1	55.5	1	154	143	128	132	132	70	74	74	74	74	prehypertension	1	37	37.2	37.2	37.2	1	76	76.5	76.2	76.35	Normal	0	38	Low-HDL	1
731	0	59	3	Fundamental I Incomplete	0	0	0	C1	1	0	0	10	8	10	8	8	0	5	1	0	0	48	1	161	139	134	152	152	101	91	89	93	90	Stage 1 Hypertension	2	38	38	38	38	1	101.5	10.7	102	56.35	Normal	0	74	Normal	0
732	0	48	2	Fundamental I Complete	0	0	0	D/E	2	0	0	11.5	9.5	12	10	9.75	1	5	1	1	1	58.5	1	136	137	137	140	137	82	76	81	85	85	prehypertension	1	36.5	36.2	36.5	36.35	1	87.5	87.6	87.5	87.55	Normal	0	80	Normal	0
733	1	54	3	Fundamental I Complete	0	2	1	B2	0	0	0	3	1	3	1	1	0	4	0	0	0	5	0	119	120	116	121	116	77	76	78	80	77	Hypertension - Medication	2	36	36	36.2	36.1	0	117.5	118.5	118.3	118.4	High	1	59	Normal	0
734	1	46	2	Fundamental I Complete	0	0	0	D/E	2	0;1	0	12	10	12	10	10	1	6	1	0	0	70	1	135	125	157	144	144	90	82	92	109	109	Stage 2 Hypertension	2	34	33.5	33.5	33.5	0	101.5	101.4	101.5	101.45	High	1	74	Normal	0
735	0	57	3	Illiterate	0	0	0	D/E	2	0	0	10	8	10	8	8	0	5	1	0	0	48	1	147	150	146	137	146	78	88	78	74	74	Stage 1 Hypertension	2	39.3	39.5	39.3	39.4	1	100	100	99.5	99.75	High	1	41	Normal	0
736	1	31	1	Fundamental I Complete	0	0	0	D/E	2	1	1	11.5	9.5	11.5	9.5	9.5	1	5	1	1	1	57	1	118	107	115	113	113	74	76	75	71	75.5	Normal	0	33.5	34	33.8	33.9	0	79.5	80	79.7	79.85	Normal	0	70	Normal	0
737	0	51	3	Fundamental I Incomplete	0	0	0	C2	1	0	0	10.5	8.5	10	8	8.25	1	5	1	1	1	49.5	1	125	125	141	114	114	75	70	71	66	70.5	Normal	0	37.2	37	37.3	37.15	1	91.5	91.2	91.3	91.25	Normal	0	67	Normal	0
738	0	30	0	Fundamental II Incomplete	1	0	0	D/E	2	1	1	11	9	11	9	9	1	5	1	0	0	54	1	147	144	145	144	145	74	80	75	75	75	Stage 1 Hypertension	2	41	40.8	40.9	40.85	1	104	105.2	105.3	105.25	High	1	43	Normal	0
739	0	39	1	Fundamental I Incomplete	0	2	1	D/E	2	0	0	11.5	9.5	11.5	9.5	9.5	1	4	0	0	0	47.5	1	140	132	133	136	133	75	69	69	74	69	prehypertension	1	37	37	37.2	37.1	1	79	78	77.8	77.9	Normal	0	59	Normal	0
740	0	39	1	Fundamental I Complete	0	2	1	C1	1	0	0	11.5	9.5	11.5	9.5	9.5	1	5	1	1	1	57	1	150	141	146	139	139	89	91	87	82	89	prehypertension	1	43	43.2	43.1	43.15	1	93	93.2	93.1	93.15	Normal	0	54	Normal	0
741	1	32	1	Fundamental II Incomplete	1	0	0	D/E	2	0	0	11.5	9.5	11.5	9.5	9.5	1	5	1	0	0	57	1	121	123	119	106	119	75	74	68	71	71	Normal	0	31.8	31.5	31.7	31.6	0	71.5	71.5	71.7	71.6	Normal	0	73	Normal	0
742	1	39	1	Fundamental I Complete	0	0	0	C2	1	0	0	11	9	10	8	8.5	1	5	1	0	0	51	1	139	165	126	126	126	77	148	85	70	70	Hypertension - Medication	2	36.2	36.5	36.5	36.5	1	97.5	97.5	97.8	97.65	High	1	58	Normal	0
743	1	38	1	Fundamental I Complete	0	0	0	D/E	2	1	1	10.5	8.5	10.5	8.5	8.5	1	5	1	1	1	51	1	122	119	115	110	115	65	67	70	70	68.5	Normal	0	33.5	33.3	33.2	33.25	0	88	89	89	89	High	1	56	Normal	0
744	0	28	0	Fundamental II Complete	1	2	1	C2	1	1	1	11.5	9.5	11.5	9.5	9.5	1	5	1	1	1	57	1	143	122	128	121	121	72	69	72	74	70.5	prehypertension	1	38	38	38	38	1	82	82	81	81.5	Normal	0	91	Normal	0
745	1	36	1	Fundamental I Complete	0	0	0	D/E	2	0	0	11	9	11	9	9	1	4	0	0	0	45	1	196	182	180	177	180	91	98	91	99	99	Hypertension - Medication	2	37.5	37	37	37	1	92.5	93	93	93	High	1	49	Low-HDL	1
746	1	38	1	Fundamental I Complete	0	0	0	C2	1	0	0	10.5	8.5	10.5	8.5	8.5	1	5	1	1	1	51	1	147	143	141	138	141	74	79	76	77	77.5	Stage 1 Hypertension	2	32	32	32.1	32.05	0	79.2	79	79.2	79.1	Normal	0	71	Normal	0
747	1	30	0	Complete High School	2	0	0	C1	1	0	0	13	11	11.5	9.5	10.25	1	5	1	0	0	61.5	1	132	143	134	125	125	92	90	89	85	89.5	prehypertension	1	34.5	34.5	34.5	34.5	0	87.5	88.5	88.5	88.5	High	1	62	Normal	0
748	1	41	2	Fundamental II Complete	1	0	0	D/E	2	0	0	11	9	11	9	9	1	4	0	0	0	45	1	133	132	139	130	130	86	90	79	86	86	Hypertension - Medication	2	37.5	37.5	37.7	37.6	1	106	107	107.4	107.2	High	1	48	Low-HDL	1
749	0	40	1	Fundamental I Complete	0	0	0	B2	0	0	0	16.5	14.5	12.5	10.5	12.5	1	5	1	1	1	75	1	131	142	136	136	136	78	76	78	80	77	prehypertension	1	42.5	42.5	42.5	42.5	1	108.5	108	108	108	High	1	43	Normal	0
750	0	39	1	Fundamental II Incomplete	1	0	0	C2	1	0	0	11	9	11	9	9	1	5	1	1	1	54	1	132	136	137	139	137	77	75	83	76	76	prehypertension	1	37	37	37	37	1	80	80.5	80.5	80.5	Normal	0	62	Normal	0
751	1	38	1	Fundamental I Complete	0	0	0	C1	1	0	0	10.5	8.5	10.5	8.5	8.5	1	4	0	0	0	42.5	1	115	121	124	124	124	77	81	81	81	81	Hypertension - Medication	2	37	37.2	37.1	37.15	1	110.5	110.3	109.8	110.05	High	1	46	Low-HDL	1
752	1	43	2	Fundamental I Incomplete	0	0	0	D/E	2	0	0	11	9	11	9	9	1	5	1	1	1	54	1	132	126	129	133	129	79	77	79	81	78	prehypertension	1	33	32.2	32.4	32.3	0	80	79.5	79.7	79.6	Normal	0	59	Normal	0
753	1	50	2	Fundamental I Complete	0	0	0	C1	1	0	0	10.5	8.5	10.5	8.5	8.5	1	4	0	0	0	42.5	1	156	153	157	156	157	79	83	76	77	77	Stage 1 Hypertension	2	36	36	36	36	0	99.5	100	100	100	High	1	74	Normal	0
754	1	31	1	Fundamental I Complete	0	0	0	C2	1	0	0	10	8	10	8	8	0	5	1	1	1	48	1	125	119	117	118	117	71	74	73	73	73.5	Hypertension - Medication	2	41.5	42	41.8	41.9	1	116	116.5	117	116.75	High	1	39	Low-HDL	1
755	0	49	2	Illiterate	0	0	0	D/E	2	0	0	11	9	11	9	9	1	5	1	1	1	54	1	116	125	118	120	120	68	74	66	69	69	Hypertension - Medication	2	35	34.5	34.5	34.5	0	80.5	80.7	81	80.85	Normal	0	91	Normal	0
756	1	34	1	Fundamental I Complete	0	0	0	B2	0	0	0	10	8	10	8	8	0	4	0	0	0	40	0	135	129	127	125	127	86	81	77	78	79	prehypertension	1	35.5	35.5	35.7	35.6	0	99	100	100.5	100.25	High	1	60	Normal	0
757	1	34	1	Fundamental I Complete	0	0	0	D/E	2	2	1	11	9	11	9	9	1	4	0	0	0	45	1	134	125	128	134	128	76	72	77	71	71	prehypertension	1	33	33	33	33	0	95	95	94.8	94.9	High	1	48	Low-HDL	1
758	0	53	3	Fundamental I Complete	0	0	0	C2	1	0	0	14	12	10	8	10	1	5	1	1	1	60	1	171	171	163	163	163	98	91	100	89	89	Hypertension - Medication	2	42	41.5	41.5	41.5	1	101	101.5	101.5	101.5	High	1	33	Low-HDL	1
760	0	23	0	Fundamental II Complete	1	0	0	C2	1	0	0	13	11	12	10	10.5	1	5	1	0	0	63	1	152	154	156	160	156	86	78	72	82	82	Stage 1 Hypertension	2	37.8	37.3	38	37.65	1	79	79.2	79.3	79.25	Normal	0	78	Normal	0
761	1	23	0	Fundamental II Complete	1	0	0	D/E	2	0	0	10	8	10	8	8	0	5	1	0	0	48	1	135	128	128	127	128	81	73	74	72	73.5	prehypertension	1	35	34.5	34.4	34.45	0	96	96.5	96.5	96.5	High	1	59	Normal	0
762	0	43	2	Fundamental I Incomplete	0	0	0	C2	1	0	0	11	9	9	7	8	0	5	1	1	1	48	1	146	155	147	157	157	88	85	84	91	84.5	Stage 1 Hypertension	2	39.2	39.2	39.3	39.25	1	99.5	99	99.5	99.25	High	1	60	Normal	0
763	1	41	2	Graduated	2	0	0	C2	1	0	0	10	8	10	8	8	0	4	0	0	0	40	0	132	127	129	129	129	76	77	75	79	76	prehypertension	1	33	33.2	33.2	33.2	0	88	88.5	89	88.75	High	1	47	Low-HDL	1
764	0	35	1	Fundamental I Complete	0	0	0	D/E	2	1	1	11	9	11	9	9	1	5	1	1	1	54	1	140	431	130	127	127	79	76	74	73	75	Hypertension - Medication	2	40	40	40	40	1	103	103.5	103.5	103.5	High	1	51	Normal	0
765	1	29	0	Fundamental I Complete	0	0	0	D/E	2	0;1	0	11	9	11	9	9	1	5	1	0	0	54	1	173	154	162	150	150	88	89	105	94	94	Stage 1 Hypertension	2	34	33.6	33.6	33.6	0	91	92	92	92	High	1	50	Normal	0
766	0	45	2	Fundamental I Complete	0	0	0	C2	1	0;1	0	11	9	11	9	9	1	6	1	3	1	63	1	127	130	136	120	120	78	79	80	74	79.5	Normal	0	38.5	38.5	38.6	38.55	1	101	101.5	101.5	101.5	High	1	43	Normal	0
767	0	47	2	Fundamental I Complete	0	0	0	D/E	2	0	0	12	10	9.5	7.5	8.75	1	5	1	1	1	52.5	1	132	140	127	144	144	80	68	76	66	66	Stage 1 Hypertension	2	39	38.5	38.7	38.6	1	90	90.5	90.5	90.5	Normal	0	50	Normal	0
768	0	47	2	Fundamental I Complete	0	0	0	C1	1	0	0	13	11	10	8	9.5	1	5	1	1	1	57	1	119	116	120	123	120	82	77	74	77	75.5	Hypertension - Medication	2	34.7	34.8	34.6	34.7	0	80.4	80.3	80.3	80.3	Normal	0	54	Normal	0
769	1	41	2	Graduated	2	0	0	C1	1	0	0	10	8	10	8	8	0	4	0	0	0	40	0	128	136	132	136	132	92	91	88	91	89.5	prehypertension	1	32	32	32	32	0	82	82.5	82	82.25	Normal	0	74	Normal	0
770	0	41	2	Fundamental I Complete	0	0	0	C2	1	0	0	13	11	11	9	10	1	6	1	0	0	70	1	136	147	147	126	147	74	74	73	73	73.5	Stage 1 Hypertension	2	36.2	36.1	36.1	36.1	0	83.5	83.7	84.2	83.95	Normal	0	52	Normal	0
771	1	49	2	Fundamental I Complete	0	0	0	C2	1	0	0	9.5	7.5	9	7	7.25	0	4	0	0	0	36.25	0	163	144	146	146	146	92	94	90	89	92	Hypertension - Medication	2	33	33	33	33	0	83	83.2	82.9	83.05	Normal	0	69	Normal	0
772	0	54	3	Fundamental I Complete	0	0	0	B2	0	0	0	9	7	9	7	7	0	4	0	0	0	35	0	135	130	126	129	126	74	84	80	74	82	prehypertension	1	40.5	40.5	40.5	40.5	1	111	110.5	110.5	110.5	High	1	51	Normal	0
773	0	51	3	Fundamental I Incomplete	0	0	0	D/E	2	0	0	10	8	10	8	8	0	5	1	1	1	48	1	168	141	163	143	143	98	94	89	96	96	Stage 1 Hypertension	2	36	36.5	37	36.75	1	83	83.3	83.3	83.3	Normal	0	94	Normal	0
774	0	23	0	Fundamental II Incomplete	1	0	0	D/E	2	0	0	9.5	7.5	9.5	7.5	7.5	0	4	0	0	0	37.5	0	169	160	161	144	161	76	84	76	82	82	Stage 2 Hypertension	2	43	43	43	43	1	85.6	85.5	85.7	85.6	Normal	0	79	Normal	0
775	0	32	1	Fundamental II Complete	1	0	0	C2	1	0	0	11.5	9.5	11.5	9.5	9.5	1	5	1	1	1	57	1	127	125	124	130	124	80	85	84	83	84.5	prehypertension	1	43	43.5	43.5	43.5	1	98.5	98.6	98.7	98.65	High	1	38	Low-HDL	1
776	0	24	0	Fundamental I Complete	0	0	0	D/E	2	0	0	12	10	9	7	8.5	1	5	1	1	1	51	1	147	141	138	142	138	71	75	70	74	74	prehypertension	1	38.5	38.5	38.5	38.5	1	86.5	86.7	87	86.85	Normal	0	68	Normal	0
777	0	29	0	Fundamental I Complete	0	0	0	C2	1	2	1	12	10	12	10	10	1	5	1	1	1	60	1	125	132	122	135	135	72	64	62	66	63	prehypertension	1	36	36	36	36	0	83.5	83.2	83	83.1	Normal	0	51	Normal	0
778	1	29	0	Fundamental I Complete	0	0	0	D/E	2	1	1	13	11	11.3	9.3	10.15	1	5	1	1	1	60.9	1	147	146	138	139	139	93	92	89	93	90.5	Stage 1 Hypertension	2	40	40.5	40	40.25	1	127	126.8	126.8	126.8	High	1	61	Normal	0
779	1	49	2	Fundamental I Complete	0	0	0	D/E	2	0	0	10	8	10	8	8	0	3	0	0	0	32	0	150	145	143	141	143	90	89	90	87	89.5	Hypertension - Medication	2	35	34.5	34.5	34.5	0	88.5	88.5	88.3	88.4	High	1	86	Normal	0
780	0	31	1	Fundamental I Complete	0	0	0	C2	1	0	0	10.5	8.5	10.5	8.5	8.5	1	4	0	0	0	42.5	1	138	151	140	135	135	74	82	75	80	80	prehypertension	1	37.5	37.5	37.4	37.45	1	82.5	82.5	82.5	82.5	Normal	0	64	Normal	0
781	0	20	0	Fundamental II Complete	1	2	1	D/E	2	0;1	0	12.5	10.5	12.5	10.5	10.5	1	4	0	0	0	52.5	1	146	141	138	139	138	71	70	75	74	74	prehypertension	1	36.5	36.2	36.2	36.2	0	75	75.5	75.5	75.5	Normal	0	86	Normal	0
782	0	32	1	Fundamental I Complete	0	0	0	C2	1	0	0	13.5	11.5	13	11	11.25	1	5	1	1	1	67.5	1	130	132	125	122	122	77	83	82	80	82.5	prehypertension	1	36	36	36	36	0	76	76	76.2	76.1	Normal	0	86	Normal	0
783	0	32	1	Fundamental I Complete	0	0	0	D/E	2	1	1	12	10	12	10	10	1	5	1	1	1	60	1	142	131	135	135	135	90	85	83	83	84	prehypertension	1	39.5	39.5	39.5	39.5	1	90.5	90.7	91	90.85	Normal	0	54	Normal	0
784	1	43	2	Fundamental I Complete	0	0	0	D/E	2	0	0	8.5	6.5	8.5	6.5	6.5	0	3	0	0	0	26	0	109	112	121	113	113	80	68	80	79	79	Normal	0	34.4	34.5	34.5	34.5	0	91	91.6	91.7	91.65	High	1	57	Normal	0
785	1	37	1	Fundamental I Incomplete	0	0	0	C2	1	0	0	10	8	10	8	8	0	4	0	0	0	40	0	127	123	129	116	116	70	73	73	69	73	Normal	0	35.5	35.2	35.3	35.25	0	98	99	98	98.5	High	1	54	Normal	0
787	0	21	0	Complete High School	2	2	1	C2	1	0	0	10	8	9	7	7.5	0	5	1	1	1	45	1	128	135	132	132	132	71	70	76	74	74	prehypertension	1	36.7	36.5	36.8	36.65	1	82.5	82.7	83.5	83.1	Normal	0	39	Low-HDL	1
788	0	33	1	Fundamental II Complete	1	0	0	C1	1	0	0	10.5	8.5	12.5	10.5	9.5	1	5	1	1	1	57	1	146	145	152	145	145	88	95	94	93	94.5	Hypertension - Medication	2	42.5	42.5	42.5	42.5	1	107.5	107.5	107.6	107.55	High	1	30	Low-HDL	1
789	1	31	1	Fundamental II Incomplete	1	2	1	D/E	2	1	1	10.2	8.2	10.2	8.2	8.2	1	6	1	3	1	57.4	1	110	109	109	110	109	74	71	72	71	71.5	Normal	0	30.5	30.5	30.5	30.5	0	71.8	72	71.5	71.75	Normal	0	54	Normal	0
790	1	25	0	Fundamental I Complete	0	0	0	C2	1	2	1	0	0	10	8	4	0	4	0	0	0	20	0	144	127	123	116	123	80	78	81	82	79.5	prehypertension	1	36	36	36	36	0	103.5	104	105	104.5	High	1	62	Normal	0
791	0	49	2	Fundamental I Incomplete	0	0	0	D/E	2	1	1	12	10	12	10	10	1	5	1	1	1	60	1	121	141	120	132	132	68	78	75	75	76.5	prehypertension	1	35.3	35.2	35.3	35.25	0	78.5	78.3	78.4	78.35	Normal	0	52	Normal	0
792	1	30	0	Fundamental II Complete	1	0	0	C2	1	0	0	12	10	12	10	10	1	5	1	0	0	60	1	159	148	146	133	146	94	88	88	73	88	Hypertension - Medication	2	34	33.8	34.1	33.95	0	91	91.2	91.2	91.2	High	1	73	Normal	0
793	0	50	2	Fundamental I Complete	0	0	0	D/E	2	0	0	12	10	10.5	8.5	9.25	1	5	1	1	1	55.5	1	153	141	144	140	144	89	84	85	83	84.5	Stage 1 Hypertension	2	38	38.2	38.1	38.15	1	94.5	94.5	94.8	94.65	High	1	86	Normal	0
794	1	42	2	Fundamental I Complete	0	0	0	B2	0	0	0	10	8	10	8	8	0	4	0	0	0	40	0	134	132	119	120	120	83	81	79	81	80	Normal	0	38.5	38.2	38.4	38.3	1	99.8	99.7	99.8	99.75	High	1	69	Normal	0
795	0	25	0	Fundamental I Complete	0	0	0	D/E	2	0	0	12.5	10.5	12.5	10.5	10.5	1	5	1	1	1	63	1	108	117	104	114	114	79	62	57	54	54	Normal	0	34.3	34.4	34.3	34.35	0	71.1	71.1	71.5	71.3	Normal	0	67	Normal	0
796	0	29	0	Fundamental I Complete	0	0	0	D/E	2	2	1	11	9	10	8	8.5	1	5	1	0	0	51	1	125	121	134	134	134	73	76	83	78	78	Hypertension - Medication	2	41	40.8	40.5	40.65	1	110	109	109.5	109.25	High	1	58	Normal	0
797	0	46	2	Fundamental II Incomplete	1	2	1	C2	1	0	0	10.5	8.5	10.5	8.5	8.5	1	5	1	1	1	51	1	128	128	123	133	133	84	86	86	88	86	prehypertension	1	38.5	38.5	38.5	38.5	1	86.5	86.5	86.7	86.6	Normal	0	51	Normal	0
798	0	53	3	Fundamental I Incomplete	0	0	0	C2	1	0	0	12	10	12	10	10	1	5	1	1	1	60	1	135	134	131	136	131	69	76	66	71	71	prehypertension	1	38	38.5	38.8	38.65	1	88.5	88.8	88.8	88.8	Normal	0	56	Normal	0
799	1	29	0	Fundamental I Complete	0	0	0	D/E	2	1	1	9.5	7.5	9.5	7.5	7.5	0	4	0	0	0	37.5	0	116	121	101	115	115	77	72	48	74	74	Normal	0	32.8	32.5	32.5	32.5	0	85.5	86	86.5	86.25	High	1	69	Normal	0
800	0	49	2	Fundamental I Complete	0	0	0	D/E	2	0	0	11	9	10	8	8.5	1	4	0	0	0	42.5	1	105	103	115	115	115	58	60	63	67	61.5	Normal	0	37	37	37	37	1	76.8	77	77	77	Normal	0	69	Normal	0
801	0	35	1	Fundamental I Complete	0	0	0	D/E	2	0	0	12	10	11	9	9.5	1	5	1	0	0	57	1	148	150	150	126	150	92	89	89	86	89	Stage 1 Hypertension	2	36	36.2	36	36.1	0	82	82.5	82.5	82.5	Normal	0	53	Normal	0
802	0	31	1	Fundamental II Incomplete	1	0	0	D/E	2	0	0	11	9	11	9	9	1	5	1	1	1	54	1	139	140	141	141	141	70	75	76	73	75.5	Stage 1 Hypertension	2	37.2	37.3	37.2	37.25	1	87	87.2	87.5	87.35	Normal	0	45	Normal	0
803	0	35	1	Fundamental II Complete	1	0	0	C1	1	0	0	12	10	12	10	10	1	6	1	0	0	70	1	140	144	144	140	144	80	87	86	81	86.5	Hypertension - Medication	2	39.5	39	39	39	1	93	93	93.3	93.15	Normal	0	51	Normal	0
804	0	33	1	Fundamental I Complete	0	0	0	C1	1	0	0	12	10	12	10	10	1	5	1	1	1	60	1	129	123	121	122	121	74	67	73	64	64	prehypertension	1	37.5	37.2	37.8	37.5	1	83.5	83.5	83.5	83.5	Normal	0	68	Normal	0
805	0	51	3	Fundamental I Complete	0	0	0	C2	1	0	0	11	9	10	8	8.5	1	5	1	1	1	51	1	133	126	138	127	127	79	78	83	78	78	prehypertension	1	35	34.7	34.6	34.65	0	83	82.8	82.8	82.8	Normal	0	66	Normal	0
806	0	51	3	Fundamental I Complete	0	0	0	C1	1	0	0	10	8	10	8	8	0	5	1	1	1	48	1	169	157	179	171	171	103	107	100	104	104	Stage 2 Hypertension	2	41.5	41.5	41.5	41.5	1	98.7	98.6	98.7	98.65	High	1	34	Low-HDL	1
807	1	28	0	Fundamental II Incomplete	1	0	0	D/E	2	0	0	9	7	5	5	5	0	4	0	0	0	25	0	114	125	130	130	130	86	88	86	96	87	prehypertension	1	32	32	32	32	0	73	73.5	74	73.75	Normal	0	59	Normal	0
808	0	37	1	Fundamental II Incomplete	1	0	0	C2	1	0	0	10	8	10	8	8	0	4	0	0	0	40	0	144	148	145	139	145	97	97	100	104	98.5	Stage 1 Hypertension	2	38.5	38.3	38.2	38.25	1	87	87.5	87.5	87.5	Normal	0	89	Normal	0
809	1	46	2	Fundamental I Complete	0	0	0	D/E	2	1	1	11.5	9.5	11.5	9.5	9.5	1	5	1	1	1	57	1	122	128	124	122	124	74	78	74	73	76	prehypertension	1	31.5	31.5	31.5	31.5	0	79	79.5	79.5	79.5	Normal	0	76	Normal	0
810	1	27	0	Fundamental I Complete	0	0	0	D/E	2	0	0	10	8	10	8	8	0	4	0	0	0	40	0	129	133	130	132	130	71	73	80	77	77	Hypertension - Medication	2	34	34	34	34	0	90.5	91.5	91	91.25	High	1	60	Normal	0
811	1	30	0	Fundamental I Complete	0	0	0	D/E	2	0	0	11	9	11	9	9	1	4	0	0	0	45	1	134	123	130	126	126	70	64	67	58	65.5	prehypertension	1	34.7	35	34.8	34.9	0	85.6	86	86	86	High	1	57	Normal	0
812	1	51	3	Fundamental I Complete	0	0	0	C2	1	0	0	10	8	10	8	8	0	4	0	0	0	40	0	174	167	160	171	171	90	91	89	92	90	Hypertension - Medication	2	36.5	36.5	36.5	36.5	1	100	100.5	100.5	100.5	High	1	47	Low-HDL	1
813	0	46	2	Fundamental I Complete	0	0	0	C2	1	0	0	12	10	12	10	10	1	6	1	0	0	70	1	170	153	175	164	164	97	94	99	101	101	Stage 2 Hypertension	2	40.5	40.5	41	40.75	1	89.5	89.5	90	89.75	Normal	0	55	Normal	0
814	1	54	3	Illiterate	0	0	0	D/E	2	1	1	10	8	10	8	8	0	4	0	0	0	40	0	147	145	141	150	141	86	85	82	87	83.5	Stage 1 Hypertension	2	32.5	32.2	32.1	32.15	0	81	80.5	80.3	80.4	Normal	1	73	Normal	0
815	1	27	0	Fundamental II Incomplete	1	0	0	C1	1	0	0	10	8	10	8	8	0	5	1	1	1	48	1	115	121	123	120	123	76	66	71	68	68	prehypertension	1	32	31.5	31.5	31.5	0	71.5	71.3	71.2	71.25	Normal	0	63	Normal	0
816	0	48	2	Fundamental I Complete	0	0	0	D/E	2	0	0	10.5	8.5	10.5	8.5	8.5	1	5	1	1	1	51	1	129	129	135	134	134	79	81	76	80	80	prehypertension	1	37	37	37	37	1	94	94.5	94.5	94.5	High	1	48	Normal	0
817	0	48	2	Fundamental I Complete	0	0	0	C1	1	0	0	11	9	11	9	9	1	5	1	1	1	54	1	119	113	105	122	122	81	78	76	82	77	prehypertension	1	36.5	36.5	36.7	36.6	1	87	87.5	87.5	87.5	Normal	0	64	Normal	0
818	0	45	2	Fundamental I Complete	0	0	0	D/E	2	0	0	11	9	11	9	9	1	5	1	1	1	54	1	154	157	154	153	154	99	99	100	97	99.5	Stage 1 Hypertension	2	37	37	37	37	1	91	91	91	91	Normal	0	60	Normal	0
819	1	51	3	Fundamental I Complete	0	0	0	D/E	2	0	0	11	9	11	9	9	1	5	1	1	1	54	1	111	112	109	104	109	68	65	66	67	65.5	Hypertension - Medication	2	38	38	38	38	1	110	112	111.8	111.9	High	1	40	Low-HDL	1
820	0	58	3	Fundamental I Incomplete	0	0	0	D/E	2	0	0	10	8	10	8	8	0	4	0	0	0	40	0	152	153	152	159	152	93	97	96	95	96.5	Stage 1 Hypertension	2	35.5	35.3	35.5	35.4	0	77.5	78.3	78.5	78.4	Normal	0	72	Normal	0
821	0	34	1	Fundamental II Incomplete	1	0	0	D/E	2	0	0	11.5	9.5	11.5	9.5	9.5	1	5	1	0	0	57	1	179	193	163	179	179	103	99	92	103	103	Hypertension - Medication	2	35	35.5	35	35.25	0	83	83	83	83	Normal	0	38	Low-HDL	1
822	1	25	0	Fundamental I Complete	0	0	0	C2	1	0	0	11.5	9.5	10.5	8.5	9	1	4	0	0	0	45	1	132	143	134	141	141	82	79	80	80	79.5	Stage 1 Hypertension	2	35	35	35	35	0	88	87.5	87.8	87.65	High	1	72	Normal	0
823	0	39	1	Incomplete high school	2	0	0	C1	1	1	1	12	10	10	8	9	1	5	1	0	0	54	1	126	137	131	130	130	77	81	83	78	82	prehypertension	1	41.5	41	41	41	1	98	98	98	98	High	1	52	Normal	0
824	1	28	0	Fundamental II Complete	1	0	0	C2	1	0	0	12	10	12	10	10	1	5	1	1	1	60	1	118	113	119	126	126	78	76	76	68	76	prehypertension	1	34.5	35	35.2	35.1	0	90.5	90.6	90.5	90.55	High	1	52	Normal	0
[truncated: 16 more columns]
