# Supplementary material for: Neck circumference cutoff point as a predictor of metabolic syndrome in Brazilian rural workers
Source: PLoS One. 2025 Jan 7;20(1):e0316090. doi: 10.1371/journal.pone.0316090 (PMC11706368; doi:10.1371/journal.pone.0316090)
Supplement: S2 File — (CSV) [file pone.0316090.s002.csv]

SEXO	pp	SM_IDF	SM_ NCEP
1	35,35	0	0
1	32,8	0	0
1	32,9	0	0
1	34	0	0
0	37,6	0	0
0	41,5	0	0
0	36,45	0	0
0	42,4	0	0
1	35,25	0	0
1	39,5	1	1
0	37,5	0	0
1	36,1	0	0
1	31,85	0	0
0	37,35	0	0
0	36,75	1	1
0	36,6	0	0
1	33	0	0
0	37,75	0	0
1	35,7	0	0
1	32,5	0	0
1	NA	0	0
0	42,35	1	1
1	33,1	0	0
1	32,5	0	0
0	37,5	0	0
0	37,5	0	0
1	35,2	1	1
1	30,75	0	0
0	39,25	0	0
1	34,9	0	0
1	32,25	0	0
0	42,25	1	1
0	39,85	0	0
0	38	0	0
0	37,2	0	0
1	38,75	1	1
1	33,75	0	0
0	37,6	0	0
0	38,1	0	0
0	38,1	0	0
0	39,5	0	0
0	36	0	0
1	35,25	1	1
1	32,4	0	0
0	39	0	0
1	34,5	0	0
1	32	0	0
1	34	0	0
1	35,5	0	0
0	37,5	0	0
0	37,25	0	0
1	36,4	0	0
0	36,75	0	0
1	36,8	1	1
0	34,4	0	0
0	35,5	0	0
0	39,25	0	0
1	37,35	0	0
1	31,75	0	0
1	39,25	1	1
1	31,1	0	0
0	38,5	1	0
0	37,35	0	0
1	34,25	0	0
0	43,2	1	1
0	39,5	0	0
1	37	0	0
0	38,5	0	0
0	35,15	0	0
1	34	0	0
0	41,5	0	0
0	41,75	1	1
1	33	0	0
1	35	0	0
1	38,25	1	1
1	33,65	0	0
0	35,25	0	0
0	35,6	0	0
1	38	0	0
0	40	1	1
1	33	0	0
0	37,25	0	0
0	41,75	0	0
1	35,75	0	0
0	37,5	0	0
1	32,75	0	0
0	37,35	0	0
1	38,7	0	0
0	39,15	0	0
1	35,5	0	0
0	35,6	0	0
1	35	0	0
1	35,8	0	0
1	38,75	1	1
0	42	1	1
1	36,25	0	0
0	36,75	0	0
1	39,8	1	1
1	32,5	0	0
0	37,5	0	0
0	38,5	0	0
1	36	0	0
0	36,1	0	0
0	38,75	0	0
0	40,7	1	1
0	36,75	0	0
0	39	0	0
0	35,5	0	0
1	34,1	0	0
1	31,75	0	0
1	38	1	1
0	42	NA	NA
1	33,9	0	0
1	36,5	0	0
1	34,75	1	1
1	31,9	0	0
1	35	0	0
0	40,65	0	0
0	40,25	0	0
0	45,15	0	0
0	37,75	0	0
0	36	0	0
0	44,2	0	0
0	40,5	1	0
0	34,5	0	0
0	40,5	0	0
1	36,5	1	1
0	43,7	1	1
1	30,35	0	0
0	35,8	0	0
1	34,9	1	1
1	36,65	0	0
0	37	0	0
1	37,25	1	1
0	38,25	0	0
0	37,6	0	0
1	39,6	1	1
1	37	0	0
1	33,5	0	0
0	38	0	0
0	36,65	0	0
0	36,7	0	1
1	35,5	1	1
1	37,5	1	1
0	35,5	0	0
1	33,15	0	0
1	34,9	0	0
0	36,9	0	0
1	34,8	1	1
0	34,9	0	0
1	33,9	1	1
1	37,65	0	0
0	32,25	0	0
0	42,3	1	1
1	33,4	0	0
0	37,75	0	0
1	32,3	0	0
1	32,25	0	0
0	41,75	0	0
1	35,9	0	0
1	34,5	1	1
1	34,5	0	0
1	36	1	1
1	34,5	1	1
1	36	0	0
0	38,35	0	0
0	39,9	0	0
0	37,5	1	1
0	40,5	0	0
0	38,75	0	0
0	40,5	0	0
1	32,35	0	0
0	39,15	1	0
0	42,7	1	1
1	35,75	1	1
0	42,15	1	1
0	32,8	0	0
0	41	1	1
1	31,7	0	0
1	33,75	0	0
1	38,25	1	1
1	36	0	0
1	37	1	1
0	43,4	1	1
1	33,65	0	0
1	37,5	0	0
0	41,95	1	0
1	34	0	0
1	35,45	0	0
0	37	0	0
1	32,45	0	0
1	33	0	0
1	37	0	0
0	40	0	0
1	34,2	0	0
1	30,5	0	0
1	34,75	1	1
0	36	0	1
0	36,5	0	0
1	30	0	0
0	36	0	0
0	38,25	0	0
1	38	0	1
1	31,25	0	0
0	36,5	0	0
0	35,5	0	0
1	34,5	0	0
1	35,5	1	1
0	34	0	0
0	37,1	0	0
0	42,15	0	1
1	32	0	0
0	32,5	0	0
1	38,5	0	0
0	42,8	0	0
0	38	0	0
1	33	0	0
0	38,95	0	0
0	38,5	0	0
1	36,5	1	1
0	38	0	0
0	40,5	1	1
0	43,5	1	1
0	39,5	1	0
0	42,9	0	0
1	32,25	0	0
1	37,9	1	1
0	37,25	0	0
0	36,8	0	0
1	34,1	0	0
0	42,5	1	1
1	36,75	0	0
0	38	0	0
1	34	0	0
0	36	0	0
0	40	0	0
1	32,5	0	0
1	35,35	1	1
1	35	0	0
1	37,25	0	0
1	34,5	0	0
1	38	1	1
1	34,5	0	0
0	38,65	0	0
1	32,45	1	0
0	37,5	0	0
1	36,5	0	0
0	38	0	0
0	40,5	0	0
0	38,8	0	0
0	36,5	0	0
1	33,65	0	0
1	32,5	0	0
0	41,25	1	1
1	38	0	0
0	36,05	0	0
1	31,9	0	0
1	39,1	0	0
1	34,15	0	0
0	38,5	0	0
0	40	0	0
0	34,2	0	0
1	39,5	0	0
1	33,35	0	0
0	41,9	0	0
1	34,35	0	0
1	42,6	1	1
0	38,25	0	0
1	35	0	0
0	41,5	1	1
0	35	0	0
0	42	1	0
0	35	0	0
1	34	0	0
0	40,15	1	1
0	35,35	0	0
0	42,9	0	0
1	39,9	0	0
1	34,1	0	0
1	34	1	1
1	38	1	1
1	31	0	0
1	37	0	0
0	37,3	0	0
0	43,5	0	0
0	33,2	0	0
1	34,9	0	0
0	44,9	1	1
0	37,5	0	0
0	34,35	0	0
1	36,35	0	0
0	34	0	0
0	37,5	0	0
0	39,65	0	0
1	35	0	0
1	32,65	0	0
0	41,8	1	0
0	39,6	0	1
1	35,6	0	0
0	33,65	0	0
0	39,4	0	0
0	38	0	0
1	35,8	1	1
1	33,7	0	0
0	36,5	0	0
0	36	0	0
0	35	0	0
0	36,7	0	0
1	33,5	0	0
1	31	0	0
0	35,3	0	0
0	38	0	0
1	31,6	0	0
1	34,95	1	1
0	35,1	0	0
1	35	0	0
1	35	0	0
0	35,6	0	0
1	31,35	0	0
0	39,5	0	0
0	40,75	0	0
1	34,7	0	0
0	40,6	1	1
1	34,1	0	0
1	34,8	0	0
1	33,85	0	0
1	32,15	0	0
0	40,8	0	0
1	32	0	0
0	37,5	0	0
1	31,5	0	0
0	34,75	0	0
1	34,8	0	0
0	39,4	0	0
0	39	0	0
1	34,45	0	0
1	29,85	0	0
1	32,95	0	0
1	32,15	0	0
0	34,9	0	0
0	34,85	0	0
0	36,9	0	0
1	34,5	0	0
0	36,6	0	0
1	35,25	0	0
0	37,5	0	0
0	37,15	0	0
0	39,5	0	0
0	44,5	1	1
0	36	0	0
1	33,2	0	0
1	31,5	0	0
0	35,5	0	0
1	32,6	0	0
1	35,1	1	0
0	33,65	0	0
1	33	0	0
0	38	0	0
1	36,25	0	0
1	35	0	0
0	36,25	0	0
0	38	0	0
1	33,1	0	0
1	30	0	0
0	44	1	1
0	39,8	0	0
0	36,25	0	0
1	31,85	0	0
0	36,5	0	0
0	40,9	0	0
1	40,9	0	0
0	39,25	1	0
1	33,5	0	0
1	31,9	0	0
0	36,2	0	0
1	34,5	0	0
0	40,65	0	0
1	37,5	0	0
1	34,8	0	0
0	34,8	0	0
0	37,7	0	0
0	46	0	0
1	35,95	1	1
1	31,5	0	0
1	40,8	1	1
0	17,7	0	0
0	39	0	0
0	38,5	0	0
0	46,6	0	0
1	31,5	0	0
1	32,9	0	0
1	33,8	0	0
1	35,1	0	0
0	42,5	0	0
1	38	0	0
0	34,2	0	0
1	31,2	0	0
0	39,8	1	1
1	32,5	0	0
1	39,8	0	0
1	32,35	0	0
0	36	0	0
1	35,5	0	0
1	34,6	0	0
1	31,1	0	0
1	33,65	0	0
0	37,5	0	0
1	38	0	0
1	31,5	0	0
0	40,5	0	0
0	38,8	0	0
1	32,5	0	0
1	31,2	0	0
0	39	0	0
1	37,2	0	0
0	40,25	0	0
0	45,5	1	1
1	32,1	0	0
0	40	0	0
0	37	0	0
0	36,6	0	0
0	38,25	0	0
1	31,5	0	0
0	37,35	0	0
1	31,1	0	0
0	38	0	0
0	41	0	0
1	37,8	1	1
1	33,5	0	0
1	37,5	1	1
0	35,5	0	0
0	40	0	0
1	37,4	0	0
0	41,75	0	0
0	36,6	0	0
0	33,4	0	0
0	34,9	0	0
1	33	0	0
1	33	0	0
1	43	0	0
0	38,5	0	0
0	36,9	0	0
1	31,15	0	0
1	34	0	0
1	29,5	0	0
0	42,5	0	0
0	44	0	0
1	38	1	1
0	40	1	1
1	38	1	1
1	35	0	0
1	31,85	0	0
1	35	0	0
0	40	0	0
1	35	1	1
1	33,4	0	0
1	32,5	0	0
0	33,45	0	0
1	31,4	0	0
0	38,75	0	0
0	41	1	1
0	37	0	0
0	36,1	0	0
1	38,2	1	1
1	34,5	0	0
1	34	0	0
1	35,25	0	0
1	31,5	0	0
1	36,3	0	0
1	38,35	1	1
0	37	0	0
0	41,15	0	0
0	38,5	0	0
0	39,4	0	0
0	38,1	0	0
1	32,5	0	0
1	33,25	0	0
0	32,2	0	0
1	35	1	1
1	38,6	0	0
1	35,65	1	1
1	35,75	0	0
1	34,1	0	0
0	40,75	0	0
1	33	0	0
0	39,5	0	0
1	32,5	0	0
1	31,9	0	0
0	37	0	0
1	38,5	0	0
1	35,75	0	0
1	33,65	0	0
0	38,9	0	0
0	41,5	0	0
0	36,8	0	0
0	37,5	0	0
0	39,6	0	0
1	33,65	0	0
0	36,1	0	0
1	36,8	0	0
1	41,5	1	1
0	36,2	0	0
1	34	0	0
0	33,6	0	0
0	36,4	0	0
1	33,5	0	0
0	37,1	0	0
0	35,9	0	0
1	32,5	0	0
1	32,5	0	0
0	33	0	0
1	30,5	0	0
0	34,9	0	0
0	42	0	0
0	38,5	0	0
0	35	0	0
0	38	1	0
1	32,15	0	0
1	33,8	0	0
1	30,5	0	0
0	34,6	0	0
0	36,05	0	0
0	35	0	0
1	31,8	0	0
1	36,1	1	1
1	31,4	0	0
1	33,35	0	0
0	36	0	0
0	39	0	0
1	31,2	0	0
0	36	0	0
0	39,35	0	0
1	32,2	0	0
0	40,35	0	0
1	36,8	1	1
0	33,3	0	0
1	34	0	0
0	39,8	0	0
1	35,5	0	0
1	36	0	0
0	41,8	0	0
0	41,1	0	0
0	36,9	0	0
1	32	0	0
1	37,1	1	1
0	38	0	0
0	39	0	0
1	35,75	0	0
0	38,75	0	0
0	38,8	0	0
1	31,1	0	0
1	32,9	0	0
1	32,6	0	0
1	32,3	0	0
0	36,5	0	0
0	44,5	0	0
1	32	0	0
0	39,5	0	0
1	34	0	0
0	36	0	0
0	38,65	0	1
0	37,65	0	0
0	36	0	0
0	33,6	0	0
0	33,5	0	0
0	47,5	1	1
1	28,5	0	0
1	37,2	1	1
0	38,35	0	0
1	33,25	0	0
1	36,1	0	0
0	36,25	0	0
0	37,9	0	0
1	31,5	0	0
1	31,5	0	0
0	39,85	0	0
1	31,5	0	0
0	41,65	1	1
1	34	0	0
0	39,85	0	0
0	39,5	0	0
0	36,85	0	0
1	41,5	1	1
0	41	1	1
1	35,3	0	0
0	34,65	0	0
1	30,8	0	0
0	44,5	1	1
0	36,2	0	0
0	38,85	1	1
0	36	0	0
1	31,7	0	0
1	31,35	0	0
0	35,2	0	0
0	40,9	0	0
0	37,75	0	0
0	38,5	0	0
1	31,75	0	0
1	30,8	0	0
0	31,8	0	0
1	32	0	0
0	34,5	0	0
1	38,5	0	0
1	37,5	1	1
0	34,5	0	0
0	37,6	0	0
0	36,5	0	0
0	34,5	0	0
1	37,5	0	0
0	38	0	0
0	37,65	0	0
0	39,9	0	0
1	29,3	0	0
0	35	0	0
1	33,35	0	0
1	33,5	1	1
0	41	1	0
1	34,5	0	0
1	37,75	1	1
1	34,5	0	0
1	30,5	0	0
0	37,75	0	0
0	35,5	0	0
1	34,8	0	0
0	37	0	0
1	32,5	0	0
0	35,9	0	0
0	38	0	0
0	36,5	0	0
0	35,9	0	0
0	40	1	1
0	40,5	0	0
0	35,5	0	0
1	33,9	0	0
1	31,1	0	0
0	41	0	0
0	37	0	0
1	30,5	0	0
1	36,3	0	0
1	43,5	1	1
0	37	0	0
0	36,5	0	0
0	35	0	0
0	41,5	0	0
1	31,75	0	0
1	35,55	1	1
0	40,75	0	0
1	33,9	0	0
1	31,2	0	0
0	18	0	0
0	35,5	0	0
0	38,3	0	0
1	35,8	1	1
1	31,7	0	0
0	36,2	0	0
0	38,5	0	0
0	40	0	0
0	38	0	0
1	35,35	0	0
0	42	1	1
0	37,45	0	0
0	37,25	0	0
0	36	0	0
0	39,5	0	0
1	32,05	0	0
0	35,45	0	0
1	33,5	0	0
1	31,5	0	0
1	34,5	0	0
1	31,45	0	0
1	34	0	0
1	36	0	0
1	36	0	0
1	35,5	0	0
0	39,5	1	0
1	33,9	0	0
1	39,5	1	1
1	35,5	0	0
0	35	0	0
0	35,55	0	0
1	33,1	0	0
0	38	0	0
0	37,7	0	0
0	44	1	1
0	34,5	0	0
0	40,95	1	0
0	35,2	0	0
0	36,25	0	1
0	37	0	0
1	32,25	0	0
1	37,25	0	0
1	38	0	0
0	38,8	0	0
1	38,5	1	1
0	39,1	0	0
0	36,9	0	0
1	28,9	0	0
0	37,2	0	0
0	38	0	0
0	36,35	0	0
1	36,1	1	1
1	33,5	0	0
0	39,4	0	0
1	33,9	0	0
0	37,15	0	0
0	40,85	1	1
0	37,1	0	0
0	43,15	0	0
1	31,6	0	0
1	36,5	0	0
1	33,25	0	0
0	38	0	0
1	37	1	1
1	32,05	0	0
1	34,5	0	0
1	37,6	1	1
0	42,5	1	1
0	37	0	0
1	37,15	1	1
1	32,3	0	0
1	36	0	0
1	41,9	1	1
0	34,5	0	0
1	35,6	0	0
1	33	0	0
0	41,5	1	0
0	37,65	0	0
1	34,45	0	0
0	39,25	1	0
1	33,2	0	0
0	40	1	1
1	33,6	0	0
0	38,55	0	0
0	38,6	0	0
0	34,7	0	0
1	32	0	0
0	36,1	0	0
1	33	0	0
0	40,5	0	0
0	36,75	0	0
0	43	0	0
0	43,5	0	0
0	38,5	0	0
0	36	0	0
1	40,25	0	0
1	34,5	0	0
0	37,45	0	0
0	36,2	0	0
0	36	0	0
0	39,5	0	0
1	34,5	0	0
1	35,25	0	0
0	36,65	0	1
0	42,5	1	1
1	30,5	0	0
1	36	0	0
0	35,25	0	0
1	33,95	1	1
0	38,15	0	0
1	38,3	0	0
0	34,35	0	0
0	40,65	0	0
0	38,5	0	0
0	38,65	0	0
1	32,5	0	0
0	37	0	0
0	36,1	0	0
0	37,25	0	0
0	39	0	0
0	37,5	0	0
0	34,65	0	0
0	41,5	1	1
1	32	0	0
0	38,25	0	0
1	31,5	0	0
1	34	0	0
1	34,9	0	0
1	36,5	1	1
0	40,75	0	0
1	32,15	0	0
1	31,5	0	0
0	37	0	0
0	36,6	0	0
0	37	0	0
1	38	1	1
0	35,4	0	0
0	35,25	0	1
1	35	0	0
0	41	1	0
1	35,1	0	0
